# Supplementary material for: Genome-wide meta-analysis of iron status biomarkers and the effect of iron on all-cause mortality in HUNT
Source: Commun Biol. 2022 Jun 16;5:591. doi: 10.1038/s42003-022-03529-z (PMC9203493; doi:10.1038/s42003-022-03529-z)
Supplement: Supplementary file 3 — Supplementary Data 1 - 23 [file 42003_2022_3529_MOESM3_ESM.xlsx]

## Sheet: Info
Supplementary Tables for:
Genome-wide meta-analysis of iron status biomarkers and the effect of iron on all-cause mortality in HUNT
Marta R Moksnes,1,† Sarah E Graham,2 Kuan-Han Wu3, Ailin Falkmo Hansen,1 Sarah A Gagliano Taliun,4,5 Wei Zhou,6,7 Ketil Thorstensen,8 Lars G Fritsche,9,10 Dipender Gill,11,12,13,14 Amy Mason,15,16 Francesco Cucca,17,18 David Schlessinger,19 Gonçalo R. Abecasis,10 Stephen Burgess,15,20 Bjørn Olav Åsvold,1,21,22 Jonas B Nielsen,1,2,23,24 Kristian Hveem,1,22,* Cristen J Willer,1,2,5,25,* Ben M Brump…
* These authors jointly supervised this work.
† Corresponding authors:
marta.r.moksnes@ntnu.no
ben.brumpton@ntnu.no
For affiliations, see cover page.
Supplementary Data 1: Index variants in genome-wide significant loci from meta-analysis of HUNT, MGI, SardiNIA, deCODE, Interval and DBDS
Supplementary Data 2: Descriptive statistics per study
Supplementary Data 3: Protein-altering custom content genotyped variants associated (p-value<5E-8) with iron traits in HUNT
Supplementary Data 4: Novel protein-altering variants in strong LD (D'=1 or R2>0.8) with meta-analysis index variants
Supplementary Data 5: LD Score regression: Genetic correlation (rg) ± standard error and p-values are given for each pair of iron status biomarkers. The matrix is symmetrical around the diagonal.
Supplementary Data 6: Bayesian colocalization anlaysis of iron trait loci (index variant ± 500Kb) and cis-eQTLs per tissue from GTEx v8
Supplementary Data 7: DEPICT: Top 10 tissues prioritized for trait associated loci
Supplementary Data 8: DEPICT: Genes prioritized at FDR<0.05
Supplementary Data 9: DEPICT: Top 10 gene sets prioritized per trait
Supplementary Data 10: Polygenic Priority Scores for the 1% top ranked genes for serum iron.
Supplementary Data 11: Polygenic Priority Scores for the 1% top ranked genes for serum ferritin.
Supplementary Data 12: Polygenic Priority Scores for the 1% top ranked genes for total iron binding capacity.
Supplementary Data 13: Polygenic Priority Scores for the 1% top ranked genes for transferrin saturation percentage.
Supplementary Data 14: Single variant PheWAS (phecodes)
Supplementary Data 15: Single variant PheWAS (continuous traits and biomarkers)
Supplementary Data 16: Single variant PheWAS (red blood cell related traits)
Supplementary Data 17: GRS-PheWAS (phecodes)
Supplementary Data 18: GRS-PheWAS (continuous traits and biomarkers)
Supplementary Data 19: GRS-PheWAS (red blood cell related traits)
Supplementary Data 20: Non-linear Mendelian Randomization: Effect of serum iron on all-cause mortality in HUNT per quantile of the residual iron distribution
Supplementary Data 21: Non-linear Mendelian Randomization: Effect of serum ferritin on all-cause mortality in HUNT per stratum
Supplementary Data 22: Non-linear Mendelian Randomization: Effect of Transferrin Saturation Percentage (TSP) on all-cause mortality in HUNT per quantile of the TSP residual distribution
Supplementary Data 23: Non-linear Mendelian Randomization: Effect of total iron binding capacity (TIBC) on all-cause mortality per quantile of the residual TIBC distribution

## Sheet: Supplementary Data 1
Supplementary Data 1: Index variants in genome-wide significant loci from meta-analysis of HUNT, MGI, SardiNIA, deCODE, Interval and DBDS
Genetic variants are given as rsIDs and chromosome (Chr), positions in genomic build GRCh38 (Pos38), reference (Ref) and alternate (Alt) alleles. The cytoband position, nearest genes (RefGene) and the variant function with respect to the nearest genes (Function RefGene) are given for all variants.
Effect size and direction (Effect) with standard error (StdErr), frequency (AltFreq) with standard error (AltFreqSE), minimum, maximum and average minor allele frequencies (MinFreq, MaxFreq, MAF), study wise directions (Direction), amino acid changes (AAChange), exonic protein consequences for index variants or linkage disequilibrium (LD) proxies,
(ExonicConsequence.refGene), as well as consequense predictions (SIFT, PolyPhen2) are given with respect to the alternative allele (Alt). Linkage disequilibrium (LD) between index variant and other nonsynonymous variants (if any) are estimated from a reference of 5000 independent individuals from the HUNT study and reported as LD measures R2 or D'.
Alternative alleles are predicted by the SIFT tool (SIFT_pred) to be deleterious (D, SIFT_score <=0.05) or tolerated (T, SIFT_score>0.05), and by the PolyPhen2 tool (PolyPhen2_HDIV_pred) to be either probably damaging (D, PolyPhen2_HDIV_score>=0.957), possibly damaging (P, 0.453<=PolyPhen2_HDIV_score<=0.956) or benigh (PolyPhen2_HDIV_score<=0.446).
Associations between each index variant and any of the other iron related biomarkers (p-value<5E-8) are given in the column "Other iron related biomarkers associated with locus".
Locus Novelty for Trait	Locus Novelty for Any Iron Status Biomarker	Source	Trait	Chr:Pos38:Ref:Alt	rsID	Effect	StdErr	P-value	-log10(P-value)	AltFreq	AltFreqSE	MinFreq	MaxFreq	MAF	HetISq	HetChiSq	HetDf	HetPVal	metal_N	Direction	Studies	Other iron status biomarkers associated with locus	Function RefGene	RefGene	Distance from Ref Gene	ExonicConsequence.refGene	AAChange	Other Traits Associated with RefGene	cytoBand	SIFT_score	SIFT_pred	Polyphen2_HDIV_score	Polyphen2_HDIV_pred	Polyphen2_HVAR_score	Polyphen2_HVAR_pred
known	known	https://doi.org/10.1038/s42003-020-01575-z	Serum iron	1:65671556:G:A	rs35945185	0.0308	0.0042	1.54e-13	12.8125	0.3618	0	0.3618	0.3618	0.3618	0	0	0	1	163511	??+?	deCODE, INTERVAL	TSP	intergenic	LEPR;PDE4B	dist=34063;dist=120954	.	.	.	1p31.3	.	.	.	.	.	.
known	known	https://doi.org/10.1038/s42003-020-01575-z	Serum iron	1:154454494:A:C	rs2228145	0.0254	0.0033	1.633e-14	13.787	0.401	0.0267	0.2556	0.4148	0.401	0	0.612	3	0.8936	236612	++++	HUNT, MGI, deCODE, INTERVAL, SardiNIA	TSP	exonic	IL6R	.	nonsynonymous SNV	IL6R:NM_000565:exon9:c.A1073C:p.D358A	.	1q21.3	0.242	T	0.123	B	0.02	B
novel	novel	.	Serum iron	1:161689031:A:G	rs61804206	0.0302	0.0048	4.744e-10	9.32386	0.1416	0.013	0.1045	0.1497	0.1416	0	0.251	3	0.9689	236612	++++	HUNT, MGI, deCODE, INTERVAL, SardiNIA	.	intergenic	RPL31P11;FCRLA	dist=3779;dist=18198	.	.	.	1q23.3	.	.	.	.	.	.
novel	novel	.	Serum iron	2:113109277:G:T	rs7580634	-0.0202	0.0032	4.743e-10	9.32395	0.4638	0.0279	0.418	0.5566	0.4638	27.9	4.163	3	0.2444	236612	----	HUNT, MGI, deCODE, INTERVAL, SardiNIA	.	intergenic	IL1F10;IL1RN	dist=33435;dist=8616	.	.	.	2q14.1	.	.	.	.	.	.
known	known	https://doi.org/10.1038/s42003-020-01575-z	Serum iron	2:238160555:C:T	rs13007705	0.0297	0.0033	4.138e-19	18.3832	0.3852	0.0327	0.3745	0.5364	0.3852	0	0.323	3	0.9557	236612	++++	HUNT, MGI, deCODE, INTERVAL, SardiNIA	TSP	intronic	ERFE	.	.	.	.	2q37.3	.	.	.	.	.	.
known	known	https://doi.org/10.1038/s42003-020-01575-z	Serum iron	3:66397883:A:G	rs12633819	0.0279	0.0034	1.217e-16	15.9147	0.3792	0.023	0.3273	0.4674	0.3792	0	1.801	3	0.6148	236612	++++	HUNT, MGI, deCODE, INTERVAL, SardiNIA	TSP	intronic	LRIG1	.	.	.	.	3p14.1	.	.	.	.	.	.
known	known	https://doi.org/10.1038/ncomms5926 | https://doi.org/10.1016/j.jhep.2014.10.017 | https://doi.org/10.1016/j.ajhg.2008.11.011 | https://doi.org/10.1371/journal.pone.0017390 | https://doi.org/10.1016/j.bcmd.2015.12.002 | https://doi.org/10.1038/ng.456 | https://doi.org/10.1093/hmg/ddq552	Serum iron	3:133760386:A:G	rs8177245	0.0553	0.0035	1.364e-55	54.8652	0.2878	0.0241	0.2701	0.3369	0.2878	78.3	13.817	3	0.003166	236612	++++	HUNT, MGI, deCODE, INTERVAL, SardiNIA	TIBC, TSP	intronic	TF	.	D'=1.00 with nonsynonymous SNV rs367731784 (3:132462477:T:C) in DNAJC13 in HUNT	.	Atransferrinemia, Autosomal recessive	3q22.1	.	.	.	.	.	.
novel	novel	.	Serum iron	3:140292710:T:C	rs571559677	-0.3512	0.0634	3.096e-08	7.5092	0.0023	0.0003	0.0013	0.0024	0.0013	0	0.019	1	0.891	67171	--??	HUNT, MGI	TIBC	intronic	CLSTN2	.	.	.	.	3q23	.	.	.	.	.	.
known	known	https://doi.org/10.1016/j.ajhg.2008.11.011 | https://doi.org/10.1038/ncomms5926 | https://doi.org/10.1371/journal.pone.0017390 | https://doi.org/10.1016/j.bcmd.2015.12.002 | https://doi.org/10.1016/j.bcmd.2015.07.008 | https://doi.org/10.1038/ng.456 | https://doi.org/10.1093/hmg/ddx082	Serum iron	6:26092913:G:A	rs1800562	0.298	0.0061	7.66e-520	.	0.0747	0.0123	0.0049	0.092	0.0747	95.9	73.486	3	7.647e-16	236612	++++	HUNT, MGI, deCODE, INTERVAL, SardiNIA	ferritin, TIBC, TSP	exonic	HFE	.	nonsynonymous SNV	HFE:NM_139010:exon2:c.G305A:p.C102Y,HFE:NM_139003:exon3:c.G527A:p.C176Y,HFE:NM_139004:exon3:c.G569A:p.C190Y,HFE:NM_139007:exon3:c.G581A:p.C194Y,HFE:NM_139008:exon3:c.G539A:p.C180Y,HFE:NM_000410:exon4:c.G845A:p.C282Y,HFE:NM_001300749:exon4:c.G845A:p.C282Y,HFE:NM_139006:exon4:c.G803A:p.C268Y,HFE:NM_139009:exon4:c.G776A:p.C259Y	Hemochromatosis, Autosomal recessive	6p22.2	0	D	1	D	0.999	D
known	known	https://doi.org/10.1038/s42003-020-01575-z	Serum iron	6:135081201:T:C	rs9399136	0.0553	0.0037	8.926e-52	51.0493	0.2708	0.0123	0.2078	0.2828	0.2708	0	1.267	3	0.7371	236612	++++	HUNT, MGI, deCODE, INTERVAL, SardiNIA	TIBC, TSP	intergenic	HBS1L;MYB	dist=26379;dist=100107	.	.	.	6q23.3	.	.	.	.	.	.
known	known	https://doi.org/10.1038/s42003-020-01575-z	Serum iron	7:50360747:T:C	rs12718598	0.0229	0.0033	2.073e-12	11.6834	0.4493	0.0404	0.4286	0.6664	0.4493	58.6	7.252	3	0.06427	236612	+-++	HUNT, MGI, deCODE, INTERVAL, SardiNIA	TSP	intronic	IKZF1	.	.	.	Immunodeficiency, common variable, 13, Autosomal dominant	7p12.2	.	.	.	.	.	.
known	known	https://doi.org/10.1038/ncomms5926	Serum iron	7:100642673:A:G	rs2075672	0.0587	0.0033	6.035e-69	68.2193	0.6288	0.031	0.5791	0.6673	0.3712	0	0.567	3	0.904	236612	++++	HUNT, MGI, deCODE, INTERVAL, SardiNIA	TSP	downstream	ACTL6B	dist=430	.	.	.	7q22.1	.	.	.	.	.	.
novel	novel	.	Serum iron	10:63555673:T:C	rs10740134	0.0211	0.0032	7.783e-11	10.1089	0.5129	0.0103	0.4849	0.5196	0.4871	0	0.561	3	0.9052	236612	++++	HUNT, MGI, deCODE, INTERVAL, SardiNIA	TSP	intronic	REEP3	.	R2=0.96 with nonsynonymous SNV rs1935 (10:63168063:C:G) in JMJD1C in HUNT	.	.	10q21.3	.	.	.	.	.	.
novel	novel	.	Serum iron	10:79313270:CCCACCCACCA:C	rs59213222	-0.0264	0.0046	9.332e-09	8.03003	0.2231	0.0043	0.2197	0.229	0.2231	0	1.574	2	0.4553	230682	---?	HUNT, MGI, deCODE, INTERVAL	.	UTR3	ZMIZ1	NM_020338:c.*521_*531delinsC	.	.	.	10q22.3	.	.	.	.	.	.
novel	novel	.	Serum iron	12:21215863:T:A	rs2900478	-0.0233	0.0042	3.863e-08	7.41308	0.1783	0.0063	0.1645	0.1878	0.1783	50.2	6.029	3	0.1102	236612	-+--	HUNT, MGI, deCODE, INTERVAL, SardiNIA	TSP	intronic	SLCO1B1	.	R2=0.90 with nonsynonymous SNV rs4149056 (12:21178615:T:C) in SLC01B1 in HUNT	.	Hyperbilirubinemia, Rotor type, digenic, Digenic recessive	12p12.1	.	.	.	.	.	.
novel	novel	.	Serum iron	12:131007743:C:T	rs4759827	-0.0209	0.0037	1.535e-08	7.81389	0.2793	0.021	0.1169	0.2865	0.2793	43.1	5.269	3	0.1531	236612	----	HUNT, MGI, deCODE, INTERVAL, SardiNIA	.	intronic	ADGRD1	.	.	.	.	12q24.33	.	.	.	.	.	.
novel*	novel*	.	Serum iron	14:69888141:A:C	rs1958078	0.0357	0.0048	9.958e-14	13.0018	0.8647	0.0241	0.7658	0.8873	0.1353	34.5	4.582	3	0.2051	236612	++++	HUNT, MGI, deCODE, INTERVAL, SardiNIA	TSP	intronic	SMOC1	.	.	.	Microphthalmia with limb anomalies, Autosomal recessive	14q24.2	.	.	.	.	.	.
novel	known	https://doi.org/10.1038/s42003-020-01575-z	Serum iron	14:94378610:C:T	rs28929474	0.1046	0.0136	1.547e-14	13.8105	0.0131	0.0056	0.001	0.0196	0.0131	49.5	5.942	3	0.1144	236612	+++-	HUNT, MGI, deCODE, INTERVAL, SardiNIA	TIBC	exonic	SERPINA1	.	nonsynonymous SNV	SERPINA1:NM_000295:exon5:c.G1096A:p.E366K,SERPINA1:NM_001002235:exon5:c.G1096A:p.E366K,SERPINA1:NM_001127700:exon5:c.G1096A:p.E366K,SERPINA1:NM_001127702:exon6:c.G1096A:p.E366K,SERPINA1:NM_001127706:exon6:c.G1096A:p.E366K,SERPINA1:NM_001127707:exon6:c.G1096A:p.E366K,SERPINA1:NM_001002236:exon7:c.G1096A:p.E366K,SERPINA1:NM_001127701:exon7:c.G1096A:p.E366K,SERPINA1:NM_001127703:exon7:c.G1096A:p.E36…	Emphysema due to AAT deficiency, Autosomal recessive;Emphysema-cirrhosis, due to AAT deficiency, Autosomal recessive;Hemorrhagic diathesis due to antithrombin Pittsburgh, Autosomal recessive	14q32.13	0.006	D	1	D	1	D
known	known	https://doi.org/10.1038/s42003-020-01575-z	Serum iron	15:45102269:G:GGT	rs374974760	-0.0494	0.0081	1.322e-09	8.87877	0.0823	0.0076	0.0242	0.0838	0.0823	0	0.276	2	0.871	179945	?---	MGI, deCODE, INTERVAL, SardiNIA	ferritin, TIBC, TSP	intronic	DUOX2	.	R2=0.87 with nonsynonymous SNV rs57659670 (15:45106240:T:C) in DUOX2 in 1000Genomes (https://ldlink.nci.nih.gov)	.	Thyroid dyshormonogenesis 6, Autosomal recessive	15q21.1	.	.	.	.	.	.
known	known	https://doi.org/10.1038/s42003-020-01575-z	Serum iron	17:69085137:A:G	rs77542162	0.0843	0.0114	1.278e-13	12.8935	0.0228	0.0038	0.0006	0.025	0.0228	50.8	6.099	3	0.1069	236612	++++	HUNT, MGI, deCODE, INTERVAL, SardiNIA	TSP	exonic	ABCA6	.	nonsynonymous SNV	ABCA6:NM_080284:exon32:c.T4075C:p.C1359R	.	17q24.2	0.001	D	1	D	0.999	D
known	known	https://doi.org/10.1038/s42003-020-01575-z	Serum iron	19:35459621:A:G	rs12975762	-0.0265	0.0035	4.263e-14	13.3703	0.3161	0.0192	0.2843	0.3438	0.3161	0	1.163	3	0.7618	236612	----	HUNT, MGI, deCODE, INTERVAL, SardiNIA	TSP	intergenic	FFAR2;KRTDAP	dist=7854;dist=27703	.	.	.	19q13.12	.	.	.	.	.	.
novel	novel	.	Serum iron	20:44413724:C:T	rs1800961	0.0447	0.008	2.349e-08	7.62912	0.0472	0.0049	0.0028	0.052	0.0472	31	4.351	3	0.226	236612	+++-	HUNT, MGI, deCODE, INTERVAL, SardiNIA	TIBC, TSP	exonic	HNF4A	.	nonsynonymous SNV	HNF4A:NM_000457:exon4:c.C416T:p.T139I,HNF4A:NM_001030003:exon4:c.C350T:p.T117I,HNF4A:NM_001030004:exon4:c.C350T:p.T117I,HNF4A:NM_175914:exon4:c.C350T:p.T117I,HNF4A:NM_178849:exon4:c.C416T:p.T139I,HNF4A:NM_178850:exon4:c.C416T:p.T139I,HNF4A:NM_001258355:exon5:c.C395T:p.T132I,HNF4A:NM_001287182:exon5:c.C341T:p.T114I,HNF4A:NM_001287183:exon5:c.C341T:p.T114I,HNF4A:NM_001287184:exon5:c.C341T:p.T114I	Fanconi renotubular syndrome 4, with maturity-onset diabetes of the young, Autosomal dominant;MODY, type I, Autosomal dominant	20q13.12	0.253	T	0.012	B	0.022	B
known	known	https://doi.org/10.1038/ng.456 | https://doi.org/10.1038/ncomms5926	Serum iron	22:37066896:A:G	rs855791	0.1723	0.0035	8.00e-516	.	0.5805	0.0193	0.5099	0.594	0.4195	85.4	20.603	3	0.0001273	236612	++++	HUNT, MGI, deCODE, INTERVAL, SardiNIA	ferritin, TIBC, TSP	exonic	TMPRSS6	.	nonsynonymous SNV	TMPRSS6:NM_001289001:exon17:c.T2180C:p.V727A,TMPRSS6:NM_153609:exon17:c.T2207C:p.V736A,TMPRSS6:NM_001289000:exon18:c.T2246C:p.V749A	Iron-refractory iron deficiency anemia, Autosomal recessive	22q12.3	0.998	T	0	B	0	B
novel	novel	.	Serum iron	22:43928975:G:A	rs3747207	0.0271	0.0038	1.669e-12	11.7775	0.2335	0.0079	0.2289	0.2676	0.2335	0	1.356	3	0.7159	236612	++++	HUNT, MGI, deCODE, INTERVAL, SardiNIA	TIBC, TSP	intronic	PNPLA3	.	R2=1.00 with nonsynonymous SNV rs738409 (22:43928847:C:G) in PNPLA3 in HUNT	.	.	22q13.31	.	.	.	.	.	.
novel	known	https://doi.org/10.1038/s42003-020-01575-z	TSP	1:65671556:G:A	rs35945185	0.0268	0.0047	1.34e-08	7.8729	0.3618	0	0.3618	0.3618	0.3618	0	0	0	1	131471	??+	deCODE, INTERVAL	Serum iron	intergenic	LEPR;PDE4B	dist=34063;dist=120954	.	.	.	1p31.3	.	.	.	.	.	.
novel	known	https://doi.org/10.1038/s42003-020-01575-z	TSP	1:154422736:C:A	rs4133213	0.022	0.0037	2.261e-09	8.6457	0.4295	0.0203	0.3985	0.4436	0.4295	0	1.715	2	0.4242	198516	+++	HUNT, MGI, deCODE, INTERVAL	Serum iron	intronic	IL6R	.	R2=0.82 with nonsynonymous SNV rs2228145 (1:154454494:A:C) in IL6R	.	.	1q21.3	.	.	.	.	.	.
novel	known	https://doi.org/10.1038/s42003-020-01575-z	TSP	1:169549811:C:T	rs6025	0.0727	0.0116	4.346e-10	9.36191	0.026	0.0078	0.0188	0.0351	0.026	0	1.833	2	0.4	198516	+++	HUNT, MGI, deCODE, INTERVAL	TIBC, Ferritin	exonic	F5	.	nonsynonymous SNV	F5:NM_000130:exon10:c.G1601A:p.R534Q	Factor V deficiency, Autosomal recessive;Thrombophilia due to activated protein C resistance, Autosomal dominant	1q24.2	.	.	.	.	.	.
known	known	https://doi.org/10.1038/s42003-020-01575-z	TSP	2:238160555:C:T	rs13007705	0.0334	0.0037	1.586e-19	18.7997	0.3819	0.0219	0.3745	0.462	0.3819	0	0.311	2	0.856	198516	+++	HUNT, MGI, deCODE, INTERVAL	Serum iron	intronic	ERFE	.	.	.	.	2q37.3	.	.	.	.	.	.
novel	known	https://doi.org/10.1038/s42003-020-01575-z	TSP	3:66397883:A:G	rs12633819	0.0288	0.0037	1.421e-14	13.8474	0.3749	0.0183	0.3275	0.3879	0.3749	46.3	3.724	2	0.1553	198516	+++	HUNT, MGI, deCODE, INTERVAL	Serum iron	intronic	LRIG1	.	.	.	.	3p14.1	.	.	.	.	.	.
known	known	https://doi.org/10.1038/ncomms5926	TSP	3:133761348:C:T	rs8177253	-0.0915	0.0039	1.03e-122	121.987	0.289	0.0246	0.2701	0.3371	0.289	50.3	4.025	2	0.1336	198516	---	HUNT, MGI, deCODE, INTERVAL	Serum iron, TIBC	intronic	TF	.	D'=1.00 with nonsynonymous SNV rs367731784 (3:132462477:T:C) in DNAJC13 in HUNT	.	Atransferrinemia, Autosomal recessive	3q22.1	.	.	.	.	.	.
known	known	https://doi.org/10.1038/ncomms5926	TSP	3:196082264:C:A	rs41300395	0.0358	0.0042	1.364e-17	16.8652	0.2457	0.0036	0.2348	0.248	0.2457	0	1.461	2	0.4817	198516	+++	HUNT, MGI, deCODE, INTERVAL	TIBC	upstream	TFRC	dist=174	.	.	Immunodeficiency 46, Autosomal recessive	3q29	.	.	.	.	.	.
novel	novel	.	TSP	4:54542708:A:T	rs218264	0.0229	0.0042	4.174e-08	7.37945	0.2501	0.002	0.2474	0.2551	0.2501	0	1.457	2	0.4826	198516	+++	HUNT, MGI, deCODE, INTERVAL	.	intergenic	LINC02283;LINC02260	dist=186604;dist=60503	.	.	.	4q12	.	.	.	.	.	.
known	known	https://doi.org/10.1038/ncomms5926	TSP	6:26098246:T:C	rs79220007	0.477	0.0078	3.90e-810	.	0.0791	0.0131	0.0591	0.0919	0.0791	97.7	86.168	2	1.945e-19	198516	+++	HUNT, MGI, deCODE, INTERVAL	Serum iron, Ferritin	UTR3	HFE	NM_139003:c.*4020T>C;NM_139008:c.*4020T>C;NM_139007:c.*4020T>C;NM_139006:c.*4020T>C;NM_139004:c.*4020T>C;NM_139011:c.*4020T>C;NM_139010:c.*4020T>C;NM_139009:c.*4020T>C	R2=1.00 with nonsynonymous SNV rs1800562 (6:26092913:G:A) in HFE in HUNT.	.	Hemochromatosis, Autosomal recessive	6p22.2	.	.	.	.	.	.
known	known	https://doi.org/10.1038/s42003-020-01575-z	TSP	6:135081201:T:C	rs9399136	0.0653	0.004	6.288e-59	58.2015	0.2727	0.0082	0.2513	0.2828	0.2727	0	0.469	2	0.7911	198516	+++	HUNT, MGI, deCODE, INTERVAL	Serum iron, TIBC	intergenic	HBS1L;MYB	dist=26379;dist=100107	.	.	.	6q23.3	.	.	.	.	.	.
novel	known	https://doi.org/10.1038/s42003-020-01575-z	TSP	7:50360747:T:C	rs12718598	0.0234	0.0036	6.541e-11	10.1844	0.4461	0.0232	0.4286	0.4929	0.4461	0	0.634	2	0.7285	198516	+++	HUNT, MGI, deCODE, INTERVAL	Serum iron	intronic	IKZF1	.	.	.	Immunodeficiency, common variable, 13, Autosomal dominant	7p12.2	.	.	.	.	.	.
known	known	https://doi.org/10.1038/ncomms5926	TSP	7:100642673:A:G	rs2075672	0.0622	0.0037	1.665e-63	62.7786	0.6251	0.0317	0.5791	0.6482	0.3749	0	0.436	2	0.8041	198516	+++	HUNT, MGI, deCODE, INTERVAL	Serum iron	downstream	ACTL6B	dist=430	.	.	.	7q22.1	.	.	.	.	.	.
novel	known	https://doi.org/10.1038/s42003-020-01575-z	TSP	8:125494452:G:A	rs112875651	-0.0234	0.0037	2.984e-10	9.5252	0.3935	0.0123	0.3772	0.4028	0.3935	0	0.007	2	0.9965	198516	---	HUNT, MGI, deCODE, INTERVAL	TIBC, Ferritin	intergenic	TRIB1;LINC00861	dist=56047;dist=428071	.	.	.	8q24.13	.	.	.	.	.	.
novel	novel	.	TSP	10:63555673:T:C	rs10740134	0.0221	0.0036	8.913e-10	9.04998	0.5126	0.0102	0.4847	0.5196	0.4874	0	0.887	2	0.6418	198516	+++	HUNT, MGI, deCODE, INTERVAL	Serum iron	intronic	REEP3	.	R2=0.96 with nonsynonymous SNV rs1935 (10:63168063:C:G) in JMJD1C in HUNT	.	.	10q21.3	.	.	.	.	.	.
novel	novel	.	TSP	12:21215863:T:A	rs2900478	-0.0303	0.0047	1.381e-10	9.85981	0.1787	0.0068	0.1645	0.1878	0.1787	56.2	4.562	2	0.1022	198516	-+-	HUNT, MGI, deCODE, INTERVAL	Serum iron	intronic	SLCO1B1	.	R2=0.90 with nonsynonymous SNV rs4149056 (12:21178615:T:C) in SLC01B1	.	Hyperbilirubinemia, Rotor type, digenic, Digenic recessive	12p12.1	.	.	.	.	.	.
novel	novel	.	TSP	14:69888141:A:C	rs1958078	0.0361	0.0054	1.72e-11	10.7645	0.8693	0.0132	0.8339	0.8873	0.1307	64.1	5.578	2	0.06148	198516	+++	HUNT, MGI, deCODE, INTERVAL	Serum iron	intronic	SMOC1	.	.	.	Microphthalmia with limb anomalies, Autosomal recessive	14q24.2	.	.	.	.	.	.
known	known	https://doi.org/10.1038/s42003-020-01575-z	TSP	15:44937129:T:C	rs7165401	-0.0541	0.0073	1.609e-13	12.7934	0.0941	0.0075	0.0915	0.1162	0.0941	0	0.041	1	0.8403	141852	?--	MGI, deCODE, INTERVAL	TIBC, Ferritin	intergenic	SORD2P;TERB2	dist=52435;dist=19558	.	.	.	15q21.1	.	.	.	.	.	.
novel	known	https://doi.org/10.1038/s42003-020-01575-z	TSP	17:69085137:A:G	rs77542162	0.0698	0.0127	3.73e-08	7.42829	0.0224	0.004	0.0162	0.025	0.0224	68.9	6.437	2	0.04001	198516	+++	HUNT, MGI, deCODE, INTERVAL	Serum iron	exonic	ABCA6	.	nonsynonymous SNV	ABCA6:NM_080284:exon32:c.T4075C:p.C1359R	.	17q24.2	0.001	D	1	D	0.999	D
novel	known	https://doi.org/10.1038/s42003-020-01575-z	TSP	19:35458521:A:T	rs36152188	-0.0297	0.0039	3.499e-14	13.4561	0.313	0.02	0.2818	0.3281	0.313	0	0.729	2	0.6946	198516	---	HUNT, MGI, deCODE, INTERVAL	Serum iron	intergenic	FFAR2;KRTDAP	dist=6754;dist=28803	.	.	.	19q13.12	.	.	.	.	.	.
known	known	https://doi.org/10.1038/ncomms5926 | https://doi.org/10.1016/j.jhep.2014.10.017 | https://doi.org/10.1016/j.ajhg.2008.11.011 | https://doi.org/10.1371/journal.pone.0017390 | https://doi.org/10.1016/j.bcmd.2015.12.002 | https://doi.org/10.1038/ng.456 | https://doi.org/10.1093/hmg/ddx082	TSP	22:37066896:A:G	rs855791	0.1748	0.0036	5.56e-510	.	0.5834	0.0143	0.5526	0.594	0.4166	92.6	26.948	2	1.407e-06	198516	+++	HUNT, MGI, deCODE, INTERVAL	TIBC, Ferritin	exonic	TMPRSS6	.	nonsynonymous SNV	TMPRSS6:NM_001289001:exon17:c.T2180C:p.V727A,TMPRSS6:NM_153609:exon17:c.T2207C:p.V736A,TMPRSS6:NM_001289000:exon18:c.T2246C:p.V749A	Iron-refractory iron deficiency anemia, Autosomal recessive	22q12.3	0.998	T	0	B	0	B
novel	novel	.	TSP	22:43928975:G:A	rs3747207	0.0244	0.0043	1.108e-08	7.95546	0.2331	0.0056	0.2289	0.2458	0.2331	38.5	3.252	2	0.1967	198516	+++	HUNT, MGI, deCODE, INTERVAL	Serum iron	intronic	PNPLA3	.	R2=1.00 with nonsynonymous SNV rs738409 (22:43928847:C:G) in PNPLA3 in HUNT	.	.	22q13.31	.	.	.	.	.	.
novel	novel	.	TIBC	1:45571288:T:C	rs514595	0.0308	0.005	6.507e-10	9.18662	0.8451	0.0158	0.8218	0.8583	0.1549	15.6	3.553	3	0.3139	208422	++++	HUNT, MGI, SardiNIA, deCODE, INTERVAL	.	intergenic	AKR1A1;NASP	dist=1237;dist=12700	.	.	.	1p34.1	.	.	.	.	.	.
known	known	https://doi.org/10.1038/s42003-020-01575-z	TIBC	1:91064444:C:T	rs469721	-0.0359	0.0045	1.017e-15	14.9927	0.2129	0.0135	0.1866	0.228	0.2129	0	2.796	3	0.4241	208422	----	HUNT, MGI, SardiNIA, deCODE, INTERVAL	.	intergenic	ZNF644;HFM1	dist=42189;dist=196322	.	.	.	1p22.2	.	.	.	.	.	.
novel	novel	.	TIBC	1:161498503:CTAACCACATTTTT:C	rs137891701	0.0376	0.0064	4.863e-09	8.3131	0.1291	0.0065	0.1214	0.1352	0.1291	0	1.323	2	0.5162	202496	++?+	HUNT, MGI, deCODE, INTERVAL	.	intergenic	SDHC;FCGR2A	dist=123163;dist=6941	R2=1.00 with nonsynonymous SNV rs9427398 (1:161506415:A:G) in FCGR2A in HUNT	.	.	1q23.3	.	.	.	.	.	.
known	known	https://doi.org/10.1038/s42003-020-01575-z	TIBC	1:169549811:C:T	rs6025	-0.1052	0.0119	1.209e-18	17.9176	0.0259	0.0079	0.0019	0.0351	0.0259	0	1.77	3	0.6214	208422	----	HUNT, MGI, SardiNIA, deCODE, INTERVAL	TSP, Ferritin	exonic	F5	.	nonsynonymous SNV	F5:NM_000130:exon10:c.G1601A:p.R534Q	Factor V deficiency, Autosomal recessive;Thrombophilia due to activated protein C resistance, Autosomal dominant	1q24.2	.	.	.	.	.	.
novel	known	https://doi.org/10.1038/s42003-020-01575-z	TIBC	1:220827800:A:C	rs61830291	0.0364	0.0062	4.522e-09	8.34467	0.0992	0.0098	0.0401	0.1049	0.0992	35.5	4.651	3	0.1992	208422	+-++	HUNT, MGI, SardiNIA, deCODE, INTERVAL	.	intergenic	RNU6ATAC35P;LINC01352	dist=1737;dist=1455	.	.	.	1q41	.	.	.	.	.	.
novel	novel	.	TIBC	1:231366499:T:A	rs1435167	-0.0244	0.0038	1.566e-10	9.80521	0.6273	0.0108	0.6214	0.6768	0.3727	0	2.241	3	0.5239	208422	----	HUNT, MGI, SardiNIA, deCODE, INTERVAL	.	intronic	EGLN1	.	R2=0.89 with nonsynonymous SNV rs2437150 (1:231352778:C:T) in SPRTN in HUNT	.	Erythrocytosis, familial, 3, Autosomal dominant	1q42.2	.	.	.	.	.	.
novel	known	https://doi.org/10.1038/s42003-020-01575-z	TIBC	2:27526125:AT:A	rs11336847	-0.0345	0.0046	3.857e-14	13.4138	0.6644	0.0272	0.5884	0.6838	0.3356	0	0.669	2	0.7157	202496	--?-	HUNT, MGI, deCODE, INTERVAL	.	intergenic	GCKR;C2orf16	dist=2442;dist=50396	R2=0.93 with nonsynonymous SNV rs1260326 (2:27508073:T:C) in GCKR in HUNT	.	.	2p23.3	.	.	.	.	.	.
novel	novel	.	TIBC	2:46330461:C:T	rs11900910	0.0247	0.0037	2.081e-11	10.6817	0.4508	0.0319	0.267	0.4608	0.4508	47.7	5.732	3	0.1254	208422	++-+	HUNT, MGI, SardiNIA, deCODE, INTERVAL	.	intronic	EPAS1	.	.	.	Erythrocytosis, familial, 4	2p21	.	.	.	.	.	.
novel*	novel*	.	TIBC	2:64696903:C:T	rs1861408	0.0249	0.004	7.839e-10	9.10574	0.7034	0.0133	0.6694	0.7387	0.2966	0	0.591	3	0.8985	208422	++++	HUNT, MGI, SardiNIA, deCODE, INTERVAL	.	intergenic	SERTAD2;LINC01800	dist=42990;dist=149227	.	.	.	2p14	.	.	.	.	.	.
known	known	https://doi.org/10.1038/ncomms5926	TIBC	2:189522761:C:T	rs13008704	0.0411	0.0037	5.489e-29	28.2605	0.5075	0.0078	0.4903	0.5217	0.4925	51.3	6.16	3	0.1041	208422	++++	HUNT, MGI, SardiNIA, deCODE, INTERVAL	Ferritin	intergenic	WDR75;SLC40A1	dist=47199;dist=37829	.	.	.	2q32.2	.	.	.	.	.	.
novel	novel	.	TIBC	2:210678331:T:C	rs715	0.0249	0.004	4.496e-10	9.34717	0.2852	0.0188	0.2726	0.3522	0.2852	0	0.548	3	0.9082	208422	++++	HUNT, MGI, SardiNIA, deCODE, INTERVAL	.	UTR3	CPS1	NM_001122633:c.*346T>C;NM_001369257:c.*346T>C;NM_001369256:c.*346T>C;NM_001875:c.*346T>C	R2=0.92 with nonsynonymous SNV rs1047891 (2:210675783:C:A) in CPS1 in HUNT	.	Carbamoylphosphate synthetase I deficiency, Autosomal recessive	2q34	.	.	.	.	.	.
novel	novel	.	TIBC	3:125213851:C:T	rs781168893	-0.7468	0.0641	2.066e-31	30.6849	0.0026	0	0.0026	0.0026	0.0026	0	0	0	1	56667	-???	HUNT	.	intergenic	SLC12A8;ZNF148	dist=1086;dist=11818	.	.	.	3q21.2	.	.	.	.	.	.
known	known	https://doi.org/10.1093/hmg/ddu454 | https://doi.org/10.1093/hmg/ddx082	TIBC	3:133760655:T:G	rs8177247	0.3665	0.0051	7.73e-1122	.	0.3049	0.0237	0.2701	0.3373	0.3049	98	153.369	3	4.943e-33	208422	++++	HUNT, MGI, SardiNIA	Serum iron, TSP	intronic	TF	.	D'=1.00 with nonsynonymous SNV rs367731784 (3:132462477:T:C) in DNAJC13 in HUNT	.	Atransferrinemia, Autosomal recessive	3q22.1	.	.	.	.	.	.
novel	novel	.	TIBC	3:145706113:C:G	rs760897340	-0.9733	0.1039	7.537e-21	20.1228	0.0011	0	0.0011	0.0011	0.0011	0	0	0	1	56667	-???	HUNT	.	intergenic	DIPK2A;LNCSRLR	dist=1713745;dist=360231	.	.	.	3q24	.	.	.	.	.	.
novel	novel	.	TIBC	3:147954900:G:A	rs969672878	-0.9008	0.103	2.294e-18	17.6394	0.0011	0	0.0011	0.0011	0.0011	0	0	0	1	56667	-???	HUNT	.	intergenic	LOC440982;LINC02032	dist=444990;dist=123259	.	.	.	3q24	.	.	.	.	.	.
known	known	https://doi.org/10.1038/ncomms5926	TIBC	3:196082268:G:A	rs11915082	0.0379	0.0037	1.297e-24	23.8871	0.3886	0.0049	0.3817	0.3966	0.3886	46.2	5.575	3	0.1342	208422	++++	HUNT, MGI, SardiNIA, deCODE, INTERVAL	.	upstream	TFRC	dist=178	.	.	Immunodeficiency 46, Autosomal recessive	3q29	.	.	.	.	.	.
known	known	https://doi.org/10.1038/s42003-020-01575-z	TIBC	4:3472024:C:T	rs11947277	0.0346	0.0041	5.159e-17	16.2874	0.2661	0.0073	0.2641	0.3029	0.2661	26	4.052	3	0.2559	208422	++++	HUNT, MGI, SardiNIA, deCODE, INTERVAL	.	intronic	DOK7	.	.	.	Myasthenic syndrome, congenital, 10, Autosomal recessive	4p16.3	.	.	.	.	.	.
novel	novel	.	TIBC	5:52800100:C:A	rs185240714	-0.0685	0.0094	2.376e-13	12.6242	0.0403	0.0013	0.0353	0.0412	0.0403	0	1.91	2	0.3848	202496	--?-	HUNT, MGI, deCODE, INTERVAL	.	UTR5	PELO	NM_015946:c.-295C>A	.	.	.	5q11.2	.	.	.	.	.	.
known	known	https://doi.org/10.1016/j.ajhg.2008.11.011	TIBC	6:26092913:G:A	rs1800562	-0.4831	0.0079	6.94e-807	.	0.0787	0.0137	0.005	0.092	0.0787	96.8	92.665	3	5.861e-20	208422	----	HUNT, MGI, SardiNIA, deCODE, INTERVAL	TSP, Ferritin	exonic	HFE	.	nonsynonymous SNV	HFE:NM_139010:exon2:c.G305A:p.C102Y,HFE:NM_139003:exon3:c.G527A:p.C176Y,HFE:NM_139004:exon3:c.G569A:p.C190Y,HFE:NM_139007:exon3:c.G581A:p.C194Y,HFE:NM_139008:exon3:c.G539A:p.C180Y,HFE:NM_000410:exon4:c.G845A:p.C282Y,HFE:NM_001300749:exon4:c.G845A:p.C282Y,HFE:NM_139006:exon4:c.G803A:p.C268Y,HFE:NM_139009:exon4:c.G776A:p.C259Y	Hemochromatosis, Autosomal recessive	6p22.2	0	D	1	D	0.999	D
known	known	https://doi.org/10.1016/j.bcmd.2015.07.008 | https://doi.org/10.1038/ncomms5926 | https://doi.org/10.1038/s42003-020-01575-z	TIBC	6:135097901:C:A	rs56293029	-0.0373	0.0043	9.206e-18	17.0359	0.2743	0.0084	0.2552	0.2842	0.2743	0	0.345	2	0.8415	202496	--?-	HUNT, MGI, deCODE, INTERVAL	Serum iron, TSP	intergenic	HBS1L;MYB	dist=43079;dist=83407	.	.	.	6q23.3	.	.	.	.	.	.
known	known	https://doi.org/10.1093/hmg/ddx082	TIBC	8:9325848:A:G	rs9987289	0.0369	0.0063	3.937e-09	8.40483	0.905	0.0256	0.8729	0.9684	0.095	45.3	5.481	3	0.1398	208422	++-+	HUNT, MGI, SardiNIA, deCODE, INTERVAL	.	ncRNA_intronic	LOC157273	.	.	.	.	8p23.1	.	.	.	.	.	.
known	known	https://doi.org/10.1016/j.bcmd.2015.07.008 | https://doi.org/10.1038/ncomms5926	TIBC	8:18415790:G:C	rs1495743	0.0494	0.0045	2.293e-28	27.6396	0.7983	0.0202	0.767	0.8439	0.2017	76.9	13.004	3	0.004628	208422	++-+	HUNT, MGI, SardiNIA, deCODE, INTERVAL	.	intergenic	NAT2;PSD3	dist=14575;dist=111513	.	.	.	8p22	.	.	.	.	.	.
novel	known	https://doi.org/10.1038/s42003-020-01575-z	TIBC	8:125487789:C:G	rs28601761	0.0258	0.0037	3.094e-12	11.5095	0.4215	0.0107	0.4008	0.43	0.4215	64.3	8.394	3	0.03854	208422	++++	HUNT, MGI, SardiNIA, deCODE, INTERVAL	TSP, Ferritin	intergenic	TRIB1;LINC00861	dist=49384;dist=434734	.	.	.	8q24.13	.	.	.	.	.	.
novel	novel	.	TIBC	10:50814012:C:T	rs41274050	0.1296	0.0221	4.834e-09	8.31569	0.0081	0.0096	0.0025	0.0306	0.0081	48.4	5.819	3	0.1208	208422	++++	HUNT, MGI, SardiNIA, deCODE, INTERVAL	.	exonic	A1CF	.	nonsynonymous SNV	A1CF:NM_001370130:exon9:c.G1168A:p.G390S,A1CF:NM_001370131:exon9:c.G1192A:p.G398S,A1CF:NM_014576:exon10:c.G1168A:p.G390S,A1CF:NM_138932:exon10:c.G1192A:p.G398S,A1CF:NM_138933:exon10:c.G1192A:p.G398S,A1CF:NM_001198818:exon11:c.G1168A:p.G390S,A1CF:NM_001198820:exon11:c.G1192A:p.G398S,A1CF:NM_001198819:exon12:c.G1216A:p.G406S	.	10q11.23	0.087	T	1	D	0.999	D
known	known	https://doi.org/10.1038/ncomms5926	TIBC	11:61803311:T:C	rs174547	0.0492	0.0038	4.096e-39	38.3876	0.3733	0.0223	0.2945	0.3883	0.3733	0	1.821	3	0.6105	208422	++++	HUNT, MGI, SardiNIA, deCODE, INTERVAL	.	intronic	FADS1	.	.	.	.	11q12.2	.	.	.	.	.	.
novel	novel	.	TIBC	11:110598137:G:A	rs143878994	0.0488	0.0089	3.628e-08	7.44033	0.046	0.0023	0.0398	0.049	0.046	31.7	4.389	3	0.2224	208422	+-++	HUNT, MGI, SardiNIA, deCODE, INTERVAL	.	intronic	ARHGAP20	.	.	.	.	11q22.3	.	.	.	.	.	.
novel	novel	.	TIBC	12:4275678:T:G	rs76895963	-0.0808	0.0147	4.153e-08	7.38164	0.0165	0.0026	0.0089	0.0206	0.0165	58.4	7.216	3	0.06532	208422	--+-	HUNT, MGI, SardiNIA, deCODE, INTERVAL	.	ncRNA_intronic	CCND2-AS1	.	.	.	.	12p13.32	.	.	.	.	.	.
novel	novel	.	TIBC	12:6775910:G:A	rs3782735	0.0232	0.0039	2.368e-09	8.62562	0.5981	0.0328	0.4688	0.6176	0.4019	75.3	12.16	3	0.006855	208422	+-++	HUNT, MGI, SardiNIA, deCODE, INTERVAL	.	intronic	LAG3	.	.	.	.	12p13.31	.	.	.	.	.	.
novel	novel	.	TIBC	12:31899488:C:A	rs1150975	0.0212	0.0039	4.084e-08	7.38891	0.3474	0.0198	0.247	0.357	0.3474	51.6	6.199	3	0.1023	208422	++++	HUNT, MGI, SardiNIA, deCODE, INTERVAL	.	intergenic	LINC02422;RESF1	dist=12285;dist=59927	.	.	.	12p11.21	.	.	.	.	.	.
novel*	novel*	.	TIBC	12:120591800:C:A	rs77371258	0.0437	0.006	3.525e-13	12.4528	0.0987	0.0219	0.0646	0.127	0.0987	49.6	5.949	3	0.1141	208422	++++	HUNT, MGI, SardiNIA, deCODE, INTERVAL	.	intergenic	POP5;CABP1	dist=10398;dist=48819	R2=0.88 with nonsynonymous SNV rs3742049 (12:120516687:C:T) in COQ5 in HUNT	.	.	12q24.31	.	.	.	.	.	.
novel	known	https://doi.org/10.1038/s42003-020-01575-z	TIBC	14:33938877:T:G	rs1680695	-0.0247	0.0038	1.161e-10	9.93517	0.3547	0.0118	0.3439	0.3871	0.3547	0	0.474	3	0.9247	208422	----	HUNT, MGI, SardiNIA, deCODE, INTERVAL	Ferritin	intronic	EGLN3	.	.	.	.	14q13.1	.	.	.	.	.	.
novel	novel	.	TIBC	14:70303865:A:G	rs12879801	0.0311	0.0036	1.481e-17	16.8294	0.4522	0.029	0.3071	0.4676	0.4522	56.2	6.854	3	0.07671	208422	++++	HUNT, MGI, SardiNIA, deCODE, INTERVAL	.	intergenic	ADAM21P1;SYNJ2BP-COX16	dist=56064;dist=21216	.	.	.	14q24.2	.	.	.	.	.	.
novel*	novel*	.	TIBC	14:74768694:A:G	rs11159099	-0.0295	0.0036	5.224e-16	15.282	0.4817	0.0325	0.4331	0.5057	0.4817	17.6	3.639	3	0.3032	208422	----	HUNT, MGI, SardiNIA, deCODE, INTERVAL	.	intronic	YLPM1	.	.	.	.	14q24.3	.	.	.	.	.	.
known	known	https://doi.org/10.1038/s42003-020-01575-z	TIBC	14:94380925:T:A	rs17580	0.0631	0.0097	9.789e-11	10.0093	0.0334	0.0028	0.0302	0.0423	0.0334	77.1	13.112	3	0.004401	208422	+--+	HUNT, MGI, SardiNIA, deCODE, INTERVAL	.	exonic	SERPINA1	.	nonsynonymous SNV	SERPINA1:NM_000295:exon3:c.A863T:p.E288V,SERPINA1:NM_001002235:exon3:c.A863T:p.E288V,SERPINA1:NM_001127700:exon3:c.A863T:p.E288V,SERPINA1:NM_001127702:exon4:c.A863T:p.E288V,SERPINA1:NM_001127706:exon4:c.A863T:p.E288V,SERPINA1:NM_001127707:exon4:c.A863T:p.E288V,SERPINA1:NM_001002236:exon5:c.A863T:p.E288V,SERPINA1:NM_001127701:exon5:c.A863T:p.E288V,SERPINA1:NM_001127703:exon5:c.A863T:p.E288V,SERPIN…	Emphysema due to AAT deficiency, Autosomal recessive;Emphysema-cirrhosis, due to AAT deficiency, Autosomal recessive;Hemorrhagic diathesis due to antithrombin Pittsburgh, Autosomal recessive	14q32.13	0.004	D	1	D	0.997	D
known	known	https://doi.org/10.1038/s42003-020-01575-z	TIBC	15:45093298:A:T	rs4775744	0.0596	0.0064	1.973e-20	19.7049	0.0903	0.0067	0.0508	0.0938	0.0903	75.9	12.462	3	0.005956	208422	++-+	HUNT, MGI, SardiNIA, deCODE, INTERVAL	TSP, Ferritin	UTR3	DUOX2	NM_001363711:c.*852T>A;NM_014080:c.*852T>A	R2=0.80 with nonsynonymous SNV rs57659670 (15:45106240:T:C) in DUOX2 in HUNT	.	Thyroid dyshormonogenesis 6, Autosomal recessive	15q21.1	.	.	.	.	.	.
novel	novel	.	TIBC	16:53341733:G:C	rs8062982	0.0256	0.0037	6.653e-12	11.177	0.4012	0.0197	0.3168	0.4221	0.4012	0	0.007	3	0.9999	208422	++++	HUNT, MGI, SardiNIA, deCODE, INTERVAL	.	intergenic	CHD9;LOC643802	dist=12583;dist=23659	.	.	.	16q12.2	.	.	.	.	.	.
novel	novel	.	TIBC	16:72062328:G:A	rs34682685	0.0425	0.006	1.2e-12	11.9208	0.1003	0.0112	0.0916	0.1161	0.1003	0	0.058	3	0.9964	208422	++++	HUNT, MGI, SardiNIA, deCODE, INTERVAL	.	upstream	HPR	dist=898	.	.	.	16q22.2	.	.	.	.	.	.
known	known	https://doi.org/10.1093/hmg/ddu454	TIBC	16:79715108:C:G	rs17767742	0.0272	0.0039	3.105e-12	11.5079	0.3087	0.0344	0.2828	0.4073	0.3087	33.9	4.538	3	0.2089	208422	++-+	HUNT, MGI, SardiNIA, deCODE, INTERVAL	.	intergenic	MAF;MAFTRR	dist=114371;dist=6204	.	.	.	16q23.2	.	.	.	.	.	.
novel	novel	.	TIBC	17:1737741:A:G	rs2287322	0.0309	0.0043	8.918e-13	12.0497	0.2389	0.0184	0.1757	0.252	0.2389	57.1	7.001	3	0.07187	208422	++++	HUNT, MGI, SardiNIA, deCODE, INTERVAL	.	UTR3	WDR81	NM_001163673:c.*56A>G;NM_152348:c.*56A>G;NM_001163811:c.*56A>G;NM_001163809:c.*56A>G	R2=0.97 with nonsynonymous SNV rs2070863 (17:1745208:C:T) in SERPINF2 in HUNT. R2=0.95 with nonframeshift substitution (deletion) 17:1728046:TGAG:T in WDR81 in HUNT.	.	Cerebellar ataxia, mental retardation, and dysequilibrium syndrome 2, Autosomal recessive	17p13.3	.	.	.	.	.	.
novel	novel	.	TIBC	17:59848288:A:G	rs1292072	0.0289	0.0044	5.028e-11	10.2986	0.2239	0.0233	0.1739	0.2409	0.2239	0	0.136	3	0.9872	208422	++++	HUNT, MGI, SardiNIA, deCODE, INTERVAL	Ferritin	intergenic	VMP1;TUBD1	dist=6033;dist=11192	.	.	.	17q23.1	.	.	.	.	.	.
novel	novel	.	TIBC	18:62536622:C:A	rs34284056	-0.0232	0.0041	1.62e-08	7.79048	0.2635	0.0141	0.2564	0.3259	0.2635	0	0.26	3	0.9673	208422	----	HUNT, MGI, SardiNIA, deCODE, INTERVAL	.	intronic	ZCCHC2	.	.	.	.	18q21.33	.	.	.	.	.	.
novel	novel	.	TIBC	19:19325420:C:G	rs111234557	-0.033	0.0056	4.028e-09	8.39491	0.1212	0.0077	0.0737	0.124	0.1212	0	1.985	3	0.5755	208422	----	HUNT, MGI, SardiNIA, deCODE, INTERVAL	.	intronic	MAU2	.	.	.	.	19p13.11	.	.	.	.	.	.
novel	known	https://doi.org/10.1038/s42003-020-01575-z	TIBC	19:35065825:C:T	rs1672992	0.0356	0.0053	1.376e-11	10.8614	0.8484	0.0123	0.8326	0.9399	0.1516	55	6.66	3	0.08357	208422	++-+	HUNT, MGI, SardiNIA, deCODE, INTERVAL	.	ncRNA_intronic	HPN-AS1	.	.	.	.	19q13.11	.	.	.	.	.	.
novel*	novel*	.	TIBC	19:45893352:T:C	rs12976652	-0.05	0.0058	6.521e-18	17.1857	0.1046	0.0166	0.0979	0.1729	0.1046	0	1.876	3	0.5985	208422	----	HUNT, MGI, SardiNIA, deCODE, INTERVAL	.	intronic	MYPOP	.	.	.	.	19q13.32	.	.	.	.	.	.
known	known	https://doi.org/10.1038/s42003-020-01575-z	TIBC	19:49513222:T:G	rs111981233	0.0736	0.0071	1.824e-25	24.739	0.0651	0.0069	0.0545	0.0808	0.0651	38.2	4.856	3	0.1826	208422	++++	HUNT, MGI, SardiNIA, deCODE, INTERVAL	.	intronic	FCGRT	.	R2=0.85 with nonsynonymous SNV rs34654230 (19:49542621:C:T) in RCN3 in HUNT	.	.	19q13.33	.	.	.	.	.	.
known	known	https://doi.org/10.1038/s42003-020-01575-z	TIBC	20:17616886:C:T	rs2236252	0.0394	0.0048	1.986e-16	15.702	0.1762	0.0134	0.0808	0.1795	0.1762	0	2.019	3	0.5685	208422	++++	HUNT, MGI, SardiNIA, deCODE, INTERVAL	.	intronic	RRBP1	.	R2=0.92 with nonsynonymous SNV rs1132274 (20:17615510:C:A) in RRBP1 in HUNT	.	.	20p12.1	.	.	.	.	.	.
novel	novel	.	TIBC	20:44413724:C:T	rs1800961	0.0534	0.0091	4.003e-09	8.39761	0.0473	0.0054	0.0028	0.052	0.0473	0	2.818	3	0.4205	208422	++-+	HUNT, MGI, SardiNIA, deCODE, INTERVAL	Serum iron	exonic	HNF4A	.	nonsynonymous SNV	HNF4A:NM_000457:exon4:c.C416T:p.T139I,HNF4A:NM_001030003:exon4:c.C350T:p.T117I,HNF4A:NM_001030004:exon4:c.C350T:p.T117I,HNF4A:NM_175914:exon4:c.C350T:p.T117I,HNF4A:NM_178849:exon4:c.C416T:p.T139I,HNF4A:NM_178850:exon4:c.C416T:p.T139I,HNF4A:NM_001258355:exon5:c.C395T:p.T132I,HNF4A:NM_001287182:exon5:c.C341T:p.T114I,HNF4A:NM_001287183:exon5:c.C341T:p.T114I,HNF4A:NM_001287184:exon5:c.C341T:p.T114I	Fanconi renotubular syndrome 4, with maturity-onset diabetes of the young, Autosomal dominant;MODY, type I, Autosomal dominant	20q13.12	0.253	T	0.012	B	0.022	B
known	known	https://doi.org/10.1038/ncomms5926	TIBC	22:37066896:A:G	rs855791	-0.0335	0.0036	4.797e-20	19.319	0.5809	0.0192	0.5111	0.594	0.4191	85.3	20.435	3	0.0001379	208422	----	HUNT, MGI, SardiNIA, deCODE, INTERVAL	TSP, Ferritin	exonic	TMPRSS6	.	nonsynonymous SNV	TMPRSS6:NM_001289001:exon17:c.T2180C:p.V727A,TMPRSS6:NM_153609:exon17:c.T2207C:p.V736A,TMPRSS6:NM_001289000:exon18:c.T2246C:p.V749A	Iron-refractory iron deficiency anemia, Autosomal recessive	22q12.3	0.998	T	0	B	0	B
novel*	novel*	.	Ferritin	1:20572021:C:A	rs477190	-0.0192	0.0034	1.263e-08	7.8986	0.4042	0.0058	0.3629	0.4197	0.4042	69.6	6.581	2	0.03724	257953	-+-	HUNT, MGI, deCODE, INTERVAL, DBDS	.	intergenic	FAM43B;CDA	dist=17001;dist=17076	.	.	.	1p36.12	.	.	.	.	.	.
known	known	https://doi.org/10.1038/s42003-020-01575-z	Ferritin	1:22246214:G:A	rs79052526	-0.1229	0.0112	3.832e-28	27.4166	0.0267	0.0021	0.0116	0.0272	0.0267	0	1.009	2	0.6038	257953	---	HUNT, MGI, deCODE, INTERVAL, DBDS	.	intergenic	WNT4;MIR4418	dist=103117;dist=20025	.	.	.	1p36.12	.	.	.	.	.	.
known	known	https://doi.org/10.1038/s42003-020-01575-z	Ferritin	1:115671658:A:G	rs10801913	-0.0222	0.0036	9.064e-10	9.04268	0.6979	0.0064	0.6719	0.6996	0.3021	40.1	3.336	2	0.1886	257953	-+-	HUNT, MGI, deCODE, INTERVAL, DBDS	.	intronic	VANGL1	.	.	.	Caudal regression syndrome, Autosomal dominant	1p13.1	.	.	.	.	.	.
known	known	https://doi.org/10.1038/s42003-020-01575-z	Ferritin	1:169549811:C:T	rs6025	0.1558	0.011	3.438e-45	44.4637	0.0194	0.0023	0.0188	0.0315	0.0194	89.6	19.301	2	6.441e-05	257953	+++	HUNT, MGI, deCODE, INTERVAL, DBDS	TIBC, TSP	exonic	F5	.	nonsynonymous SNV	F5:NM_000130:exon10:c.G1601A:p.R534Q	Factor V deficiency, Autosomal recessive;Thrombophilia due to activated protein C resistance, Autosomal dominant	1q24.2	.	.	.	.	.	.
known	known	https://doi.org/10.1038/s42003-020-01575-z	Ferritin	1:220115348:G:A	rs551459670	0.1407	0.019	1.28e-13	12.8928	0.0102	0	0.0102	0.0102	0.0102	0	0	0	1	246139	??+	deCODE, INTERVAL, DBDS	.	intronic	IARS2	.	.	.	.	1q41	.	.	.	.	.	.
known	known	https://doi.org/10.1038/s42003-020-01575-z	Ferritin	2:27508073:T:C	rs1260326	-0.0234	0.0035	1.566e-11	10.8052	0.6544	0.0177	0.5815	0.6678	0.3456	73.8	7.626	2	0.02208	257953	-+-	HUNT, MGI, deCODE, INTERVAL, DBDS	TIBC	exonic	GCKR	.	nonsynonymous SNV	GCKR:NM_001486:exon15:c.T1337C:p.L446P	.	2p23.3	1	T	0	B	0	B
known	known	https://doi.org/10.1038/s42003-020-01575-z	Ferritin	2:28955453:A:C	rs6760824	-0.0311	0.0038	2.165e-16	15.6645	0.7529	0.0127	0.7039	0.7564	0.2471	75.2	8.078	2	0.01762	257953	---	HUNT, MGI, deCODE, INTERVAL, DBDS	.	intergenic	WDR43;TOGARAM2	dist=7234;dist=25845	.	.	.	2p23.2	.	.	.	.	.	.
novel*	novel*	.	Ferritin	2:111185623:A:G	rs604126	0.02	0.0036	2.725e-08	7.56463	0.6856	0.0073	0.6544	0.7003	0.3144	0	0.635	2	0.7281	257953	-++	HUNT, MGI, deCODE, INTERVAL, DBDS	.	intergenic	BCL2L11;MIR4435-2HG	dist=17178;dist=10243	.	.	.	2q13	.	.	.	.	.	.
novel*	novel*	.	Ferritin	2:120548864:G:A	rs17050272	0.0209	0.0034	1.07e-09	8.97062	0.4166	0.0018	0.4005	0.4169	0.4166	0	1.192	2	0.5511	257953	-++	HUNT, MGI, deCODE, INTERVAL, DBDS	.	intergenic	LINC01101;GLI2	dist=82515;dist=187004	.	.	.	2q14.2	.	.	.	.	.	.
novel*	novel*	.	Ferritin	2:187336529:G:A	rs17707216	0.0381	0.0068	2.219e-08	7.65384	0.0758	0.0056	0.0483	0.0771	0.0758	0	0.924	2	0.6301	257953	+++	HUNT, MGI, deCODE, INTERVAL, DBDS	.	intergenic	ZSWIM2;CALCRL	dist=487359;dist=5436	.	.	.	2q32.1	.	.	.	.	.	.
known	known	https://doi.org/10.1038/ncomms5926	Ferritin	2:189563467:G:A	rs7596205	0.0838	0.0055	1.322e-51	50.8788	0.1021	0.0017	0.0868	0.1052	0.1021	23.3	2.609	2	0.2713	257953	+++	HUNT, MGI, deCODE, INTERVAL, DBDS	TIBC	intronic	SLC40A1	.	.	.	Hemochromatosis, type 4, Autosomal dominant	2q32.2	.	.	.	.	.	.
known	known	https://doi.org/10.1038/s42003-020-01575-z	Ferritin	2:215433073:G:C	rs1250244	0.0254	0.0036	2.291e-12	11.64	0.6572	0.019	0.6524	0.7397	0.3428	0	1.4	2	0.4966	257953	+++	HUNT, MGI, deCODE, INTERVAL, DBDS	.	intronic	FN1	.	R2=0.92 with nonsynonymous SNV rs1250259 (2:215435759:T:A) in FN1 in HUNT	.	Glomerulopathy with fibronectin deposits 2, Autosomal dominant;Plasma fibronectin deficiency, Autosomal dominant	2q35	.	.	.	.	.	.
novel*	novel*	.	Ferritin	3:46992298:G:A	rs553656123	0.1135	0.0199	1.094e-08	7.96098	0.008	0.0005	0.0052	0.0081	0.008	0	0.58	2	0.7482	257953	-++	HUNT, MGI, deCODE, INTERVAL, DBDS	.	intronic	NBEAL2	.	.	.	Gray platelet syndrome, Autosomal recessive	3p21.31	.	.	.	.	.	.
novel*	novel*	.	Ferritin	3:49557558:T:TGGA	rs142350264	-0.0403	0.0067	1.73e-09	8.76195	0.0983	0	0.0983	0.0983	0.0983	0	0	0	1	246139	??-	deCODE, INTERVAL, DBDS	.	intronic	BSN	.	.	.	.	3p21.31	.	.	.	.	.	.
known	known	https://doi.org/10.1038/s42003-020-01575-z	Ferritin	3:52419024:C:T	rs536826368	0.2905	0.0324	3.39e-19	18.4698	0.0047	0	0.0047	0.0047	0.0047	0	0	0	1	246139	??+	deCODE, INTERVAL, DBDS	.	intronic	PHF7	.	.	.	.	3p21.1	.	.	.	.	.	.
known	known	https://doi.org/10.1016/j.bcmd.2015.07.008	Ferritin	3:54492049:C:G	rs533732725	0.2602	0.0386	1.557e-11	10.8077	0.0032	0.0013	0.0029	0.0087	0.0032	84.2	6.336	1	0.01183	208825	-?+	HUNT, deCODE, INTERVAL, DBDS	.	intronic	CACNA2D3	.	.	.	.	3p14.3	.	.	.	.	.	.
known	known	https://doi.org/10.1038/s42003-020-01575-z	Ferritin	3:134279147:T:C	rs10804630	-0.0301	0.0055	4.149e-08	7.38206	0.1026	0.0015	0.1022	0.1118	0.1026	67.6	6.166	2	0.04583	257953	++-	HUNT, MGI, deCODE, INTERVAL, DBDS	.	intergenic	RYK;LINC02004	dist=28403;dist=34429	R2=0.84 with ﻿nonsynonymous SNV rs1131262 (﻿3:134222476:T:C) in RYK inHUNT	.	.	3q22.2	.	.	.	.	.	.
novel*	novel*	.	Ferritin	4:55390940:G:A	rs6822746	-0.0206	0.0035	6.321e-09	8.19921	0.3165	0.0127	0.3134	0.3985	0.3165	11.9	2.271	2	0.3213	257953	---	HUNT, MGI, deCODE, INTERVAL, DBDS	.	intergenic	SRD5A3-AS1;TMEM165	dist=5360;dist=5017	.	.	.	4q12	.	.	.	.	.	.
novel*	novel*	.	Ferritin	5:53976834:G:A	rs4865796	0.0207	0.0036	6.375e-09	8.19552	0.6813	0.0015	0.6809	0.6875	0.3187	0	1.773	2	0.412	257953	+++	HUNT, MGI, deCODE, INTERVAL, DBDS	.	intronic	ARL15	.	.	.	.	5q11.2	.	.	.	.	.	.
novel*	novel*	.	Ferritin	5:60346208:G:A	rs79694859	0.0514	0.0087	3.228e-09	8.49107	0.0456	0.0014	0.0452	0.0539	0.0456	0	1.044	2	0.5934	257953	+++	HUNT, MGI, deCODE, INTERVAL, DBDS	.	intronic	PDE4D	.	.	.	Acrodysostosis 2, with or without hormone resistance, Autosomal dominant	5q12.1	.	.	.	.	.	.
novel*	novel*	.	Ferritin	5:69509789:G:A	rs35107257	0.0437	0.0076	1.081e-08	7.96617	0.0581	0.0047	0.0347	0.0591	0.0581	0	1.359	2	0.5068	257953	+++	HUNT, MGI, deCODE, INTERVAL, DBDS	.	exonic	OCLN	.	synonymous SNV	OCLN:NM_001205254:exon3:c.G699A:p.L233L,OCLN:NM_002538:exon3:c.G699A:p.L233L	Band-like calcification with simplified gyration and polymicrogyria, Autosomal recessive	5q13.2	.	.	.	.	.	.
novel*	novel*	.	Ferritin	5:98784160:A:G	rs970079	-0.0193	0.0033	6.996e-09	8.15515	0.463	0.0114	0.4602	0.5111	0.463	0	0.404	2	0.8171	257953	---	HUNT, MGI, deCODE, INTERVAL, DBDS	.	intronic	RGMB	.	.	.	.	5q15	.	.	.	.	.	.
known	known	https://doi.org/10.1016/j.ajhg.2008.11.011 | https://doi.org/10.1038/ncomms5926 | https://doi.org/10.1371/journal.pone.0017390 | https://doi.org/10.1016/j.bcmd.2015.12.002 | https://doi.org/10.1016/j.bcmd.2015.07.008 | https://doi.org/10.1038/ng.456 | https://doi.org/10.1093/hmg/ddx082	Ferritin	6:26072764:C:T	rs144861591	0.1292	0.0066	6.764e-85	84.1698	0.0669	0.0018	0.0606	0.0768	0.0669	78.2	9.154	2	0.01028	257953	+++	HUNT, MGI, deCODE, INTERVAL, DBDS	TIBC, TSP	intergenic	HIST1H1C;LOC108783645	dist=16293;dist=13526	R2=1.00 with nonsynonymous SNV rs1800562 (6:26092913:G:A) in HFE in HUNT.	.	.	6p22.2	.	.	.	.	.	.
novel*	novel*	.	Ferritin	6:32795729:A:G	rs35486885	-0.0561	0.0081	5.248e-12	11.28	0.0377	0.0012	0.0358	0.043	0.0377	0	0.375	2	0.8292	257953	---	HUNT, MGI, deCODE, INTERVAL, DBDS	.	intergenic	HLA-DQB2;HLA-DOB	dist=32197;dist=17034	.	.	.	6p21.32	.	.	.	.	.	.
novel	novel	.	Ferritin	6:41714097:G:A	rs13215052	-0.0317	0.0054	5.744e-09	8.24079	0.1113	0.0038	0.0942	0.1134	0.1113	0	1.713	2	0.4246	257953	---	HUNT, MGI, deCODE, INTERVAL, DBDS	.	intronic	TFEB	.	.	.	.	6p21.1	.	.	.	.	.	.
known	known	https://doi.org/10.1038/s42003-020-01575-z	Ferritin	6:43813355:T:G	rs36184164	0.0356	0.0051	2.067e-12	11.6847	0.1386	0.0056	0.1109	0.1398	0.1386	0	0.106	2	0.9483	257953	+++	HUNT, MGI, deCODE, INTERVAL, DBDS	.	intergenic	VEGFA;LINC02537	dist=26869;dist=31521	.	.	.	6p21.1	.	.	.	.	.	.
known	known	https://doi.org/10.1038/s42003-020-01575-z	Ferritin	7:30472178:C:T	rs2529440	-0.0347	0.0034	1.021e-24	23.991	0.4496	0.0028	0.4379	0.4503	0.4496	35.1	3.08	2	0.2144	257953	---	HUNT, MGI, deCODE, INTERVAL, DBDS	.	intronic	NOD1	.	.	.	.	7p14.3	.	.	.	.	.	.
known	known	https://doi.org/10.1038/s42003-020-01575-z	Ferritin	8:10711019:A:G	rs4841429	0.0562	0.0062	1.593e-19	18.7978	0.0788	0.0012	0.0726	0.0791	0.0788	67.4	6.129	2	0.04669	257953	-++	HUNT, MGI, deCODE, INTERVAL, DBDS	.	intergenic	C8orf74;SOX7	dist=10429;dist=12749	.	.	.	8p23.1	.	.	.	.	.	.
known	known	https://doi.org/10.1038/s42003-020-01575-z	Ferritin	8:23516941:A:G	rs7009973	0.0223	0.0036	3.736e-10	9.42759	0.3378	0.0073	0.3067	0.3395	0.3378	83.6	6.113	1	0.01342	255619	?-+	MGI, deCODE, INTERVAL, DBDS	.	intergenic	ENTPD4;SLC25A37	dist=59210;dist=12015	.	.	.	8p21.2	.	.	.	.	.	.
novel*	novel*	.	Ferritin	8:86161688:T:A	rs189899297	0.0214	0.0039	4.67e-08	7.33068	0.2634	0	0.2634	0.2634	0.2634	0	0	0	1	246139	??+	deCODE, INTERVAL, DBDS	.	intergenic	ATP6V0D2;SLC7A13	dist=7463;dist=52378	.	.	.	8q21.3	.	.	.	.	.	.
novel	novel	.	Ferritin	8:108206663:T:C	rs681099	-0.0189	0.0034	1.681e-08	7.77443	0.4547	0.0016	0.4543	0.4616	0.4547	0	0.074	1	0.7861	255619	?--	MGI, deCODE, INTERVAL, DBDS	.	intronic	EIF3E	.	.	.	.	8q23.1	.	.	.	.	.	.
known	known	https://doi.org/10.1038/s42003-020-01575-z	Ferritin	8:125473052:T:A	rs2954027	-0.0235	0.0033	1.712e-12	11.7665	0.4896	0.0083	0.4554	0.4918	0.4896	52.1	4.173	2	0.1241	257953	+--	HUNT, MGI, deCODE, INTERVAL, DBDS	TIBC	intergenic	TRIB1;LINC00861	dist=34647;dist=449471	.	.	.	8q24.13	.	.	.	.	.	.
known	known	https://doi.org/10.1038/s42003-020-01575-z	Ferritin	9:33117967:C:T	rs7865362	0.0251	0.0035	7.473e-13	12.1265	0.3468	0.0039	0.3458	0.3619	0.3468	0	0.35	2	0.8394	257953	+++	HUNT, MGI, deCODE, INTERVAL, DBDS	.	intronic	B4GALT1	.	R2=0.87 with nonsynonymous SNV rs3812594 (9:136474501:G:A) in SEC16A and R2=0.87 with nonsynonymous SNV rs34376913 (9:136484462:T:C) in C9orf163 in HUNT.	.	Congenital disorder of glycosylation, type IId, Autosomal recessive	9p21.1	.	.	.	.	.	.
known	known	https://doi.org/10.1038/ncomms5926	Ferritin	9:133264504:G:GAAACTGCC	.	0.0617	0.0048	2.48e-37	36.6055	0.8052	0	0.8052	0.8052	0.1948	0	0	0	1	246139	??+	deCODE, INTERVAL, DBDS	.	intronic	ABO	.	.	.	.	9q34.2	.	.	.	.	.	.
novel	novel	.	Ferritin	9:136430122:C:T	rs72775768	-0.022	0.0037	4.18e-09	8.37882	0.2586	0.0097	0.2561	0.3159	0.2586	43.7	3.55	2	0.1695	257953	---	HUNT, MGI, deCODE, INTERVAL, DBDS	.	intronic	INPP5E	.	.	.	Joubert syndrome 1, Autosomal recessive;Mental retardation, truncal obesity, retinal dystrophy, and micropenis, Autosomal recessive	9q34.3	.	.	.	.	.	.
novel	novel	.	Ferritin	10:5353707:A:G	rs9423600	0.0207	0.0038	4.815e-08	7.3174	0.2675	0.0053	0.2427	0.2873	0.2675	0	1.428	2	0.4896	257953	-++	HUNT, MGI, deCODE, INTERVAL, DBDS	.	intergenic	LINC02561;UCN3	dist=82471;dist=11259	.	.	.	10p15.1	.	.	.	.	.	.
known	known	https://doi.org/10.1038/s42003-020-01575-z	Ferritin	10:69334748:T:C	rs17476364	0.0421	0.0055	2.32e-14	13.6345	0.0947	0.0006	0.0924	0.0971	0.0947	0	0.818	2	0.6644	257953	+++	HUNT, MGI, deCODE, INTERVAL, DBDS	.	intronic	HK1	.	.	.	Hemolytic anemia due to hexokinase deficiency, Autosomal recessive;Neuropathy, hereditary motor and sensory, Russe type, Autosomal recessive	10q22.1	.	.	.	.	.	.
novel	novel	.	Ferritin	10:79059375:A:G	rs704017	-0.019	0.0034	2.609e-08	7.58353	0.6224	0.0136	0.5647	0.6258	0.3776	42	3.451	2	0.1781	257953	---	HUNT, MGI, deCODE, INTERVAL, DBDS	.	ncRNA_intronic	ZMIZ1-AS1	.	.	.	.	10q22.3	.	.	.	.	.	.
novel	novel	.	Ferritin	10:99583969:T:G	rs17112021	0.0245	0.0038	1.968e-10	9.70597	0.2754	0.012	0.2279	0.2784	0.2754	0	0.056	2	0.9725	257953	+++	HUNT, MGI, deCODE, INTERVAL, DBDS	.	intergenic	NKX2-3;SLC25A28	dist=47446;dist=26554	.	.	.	10q24.2	.	.	.	.	.	.
known	known	https://doi.org/10.1038/s42003-020-01575-z	Ferritin	11:2211323:T:G	rs12419620	-0.0313	0.0045	5.646e-12	11.2483	0.1623	0.0012	0.1598	0.167	0.1623	0	0.914	2	0.633	257953	+--	HUNT, MGI, deCODE, INTERVAL, DBDS	.	intergenic	MIR4686;ASCL2	dist=38185;dist=57175	.	.	.	11p15.5	.	.	.	.	.	.
novel	novel	.	Ferritin	11:10105762:C:T	rs7102016	0.0184	0.0033	3.357e-08	7.47405	0.5559	0.0022	0.5463	0.5591	0.4441	0	0.989	2	0.6099	257953	+++	HUNT, MGI, deCODE, INTERVAL, DBDS	.	intronic	SBF2	.	.	.	Charcot-Marie-Tooth disease, type 4B2, Autosomal recessive	11p15.4	.	.	.	.	.	.
known	known	https://doi.org/10.1038/s42003-020-01575-z	Ferritin	11:47738526:T:C	rs12807014	-0.0283	0.0038	7.341e-14	13.1342	0.2462	0.0124	0.2431	0.2966	0.2462	0	0.492	2	0.7821	257953	---	HUNT, MGI, deCODE, INTERVAL, DBDS	.	intronic	FNBP4	.	.	.	.	11p11.2	.	.	.	.	.	.
known	known	https://doi.org/10.1038/s42003-020-01575-z	Ferritin	11:60393365:G:A	rs4938939	0.0221	0.0036	1.394e-09	8.85574	0.2926	0.0065	0.2651	0.3167	0.2926	0	0.397	2	0.8198	257953	+++	HUNT, MGI, deCODE, INTERVAL, DBDS	.	intronic	MS4A7	.	.	.	.	11q12.2	.	.	.	.	.	.
novel*	novel*	.	Ferritin	11:122634636:G:T	rs10750215	0.0211	0.0037	1.461e-08	7.83535	0.4173	0.0101	0.3778	0.4199	0.4173	0	0.052	2	0.9743	257953	+++	HUNT, MGI, deCODE, INTERVAL, DBDS	.	intergenic	MIR100HG;UBASH3B	dist=211765;dist=21086	.	.	.	11q24.1	.	.	.	.	.	.
known	known	https://doi.org/10.1038/s42003-020-01575-z	Ferritin	12:50988449:T:C	rs161044	-0.0743	0.0078	1.138e-21	20.9439	0.9572	0.0048	0.9384	0.9585	0.0428	0	0.72	2	0.6976	257953	---	HUNT, MGI, deCODE, INTERVAL, DBDS	.	intronic	SLC11A2	.	R2=1.00 with nonsynonymous SNV rs445520 (12:51009122:T:G) in SLC11A2 in HUNT.	.	Anemia, hypochromic microcytic, with iron overload 1, Autosomal recessive	12q13.12	.	.	.	.	.	.
novel*	novel*	.	Ferritin	13:26954382:T:C	rs9512463	-0.0237	0.004	4.766e-09	8.32185	0.7745	0.0085	0.7369	0.784	0.2255	0	1.668	2	0.4342	257953	---	HUNT, MGI, deCODE, INTERVAL, DBDS	.	intergenic	GPR12;USP12	dist=193596;dist=111774	.	.	.	13q12.13	.	.	.	.	.	.
novel*	novel*	https://doi.org/10.1038/s42003-020-01575-z	Ferritin	14:23166004:G:T	rs28715334	0.0244	0.0042	6.435e-09	8.19145	0.2029	0.0048	0.1799	0.2041	0.2029	0	1.293	2	0.5238	257953	+++	HUNT, MGI, deCODE, INTERVAL, DBDS	.	intronic	SLC7A8	.	.	.	.	14q11.2	.	.	.	.	.	.
known	known	https://doi.org/10.1038/s42003-020-01575-z	Ferritin	14:33941686:T:C	rs996347	0.0492	0.0035	9.042e-45	44.0437	0.3411	0.0019	0.3408	0.3582	0.3411	0	0.387	2	0.8241	257953	+++	HUNT, MGI, deCODE, INTERVAL, DBDS	TIBC	intronic	EGLN3	.	.	.	.	14q13.1	.	.	.	.	.	.
novel*	novel*	.	Ferritin	15:41682111:T:G	rs764195359	-0.3016	0.0506	2.571e-09	8.5899	0.002	0.0002	0.0008	0.002	0.002	8.3	1.09	1	0.2964	255619	?+-	MGI, deCODE, INTERVAL, DBDS	.	intronic	MGA	.	.	.	.	15q15.1	.	.	.	.	.	.
known	known	https://doi.org/10.1038/s42003-020-01575-z	Ferritin	15:45085897:G:GTAAA	rs10685744	-0.1472	0.0065	8.22e-113	112.085	0.0813	0	0.0813	0.0813	0.0813	0	0	0	1	246139	??-	deCODE, INTERVAL, DBDS	TIBC, TSP	intergenic	SORD;DUOX2	dist=8712;dist=6753	R2=0.78 with nonsynonymous SNV rs57659670 (15:45106240:T:C) in DUOX2 in 1000Genomes (https://ldlink.nci.nih.gov/)	.	.	15q21.1	.	.	.	.	.	.
known	known	https://doi.org/10.1038/s42003-020-01575-z	Ferritin	15:65631408:G:C	rs12917564	-0.0242	0.0042	7.262e-09	8.13894	0.2064	0.0064	0.1782	0.2079	0.2064	0	0.187	2	0.9107	257953	---	HUNT, MGI, deCODE, INTERVAL, DBDS	.	intronic	SLC24A1	.	R2=1.00 with nonsynonymous SNV rs3743171 (15:65624189:A:T) in SLC24A1 in HUNT	.	Night blindness, congenital stationary (complete), 1D, autosomal recessive, Autosomal recessive	15q22.31	.	.	.	.	.	.
novel	novel	.	Ferritin	15:78478844:T:C	rs11634990	-0.0268	0.0045	1.998e-09	8.6994	0.1701	0.0032	0.1563	0.1738	0.1701	0	0.07	2	0.9654	257953	---	HUNT, MGI, deCODE, INTERVAL, DBDS	.	intronic	IREB2	.	.	.	.	15q25.1	.	.	.	.	.	.
known	known	https://doi.org/10.1038/s42003-020-01575-z	Ferritin	16:342318:A:G	rs8047501	-0.0257	0.0034	5.176e-14	13.286	0.5974	0.0262	0.4864	0.6039	0.4026	0	0.653	2	0.7213	257953	---	HUNT, MGI, deCODE, INTERVAL, DBDS	.	intronic	AXIN1	.	.	.	Hepatocellular carcinoma, somatic	16p13.3	.	.	.	.	.	.
known	known	https://doi.org/10.1038/s42003-020-01575-z	Ferritin	16:4752385:G:T	rs3747602	-0.019	0.0035	3.756e-08	7.42527	0.6336	0.0036	0.6186	0.6389	0.3664	69.1	6.48	2	0.03916	257953	++-	HUNT, MGI, deCODE, INTERVAL, DBDS	.	exonic	ZNF500	.	synonymous SNV, R2=0.81 with nonsynonymous SNV rs737700 (16:4746392:A:G) in C16orf71 in HUNT	ZNF500:NM_021646:exon6:c.C1434A:p.A478A	.	16p13.3	.	.	.	.	.	.
known	known	https://doi.org/10.1038/s42003-020-01575-z	Ferritin	17:7166093:G:A	rs186021206	0.2105	0.0243	4.296e-18	17.3669	0.0047	0.0009	0.0044	0.0081	0.0047	75.2	8.07	2	0.01769	257953	+-+	HUNT, MGI, deCODE, INTERVAL, DBDS	.	intergenic	ASGR2;ASGR1	dist=51282;dist=7338		.	.	17p13.1	.	.	.	.	.	.
known	known	https://doi.org/10.1038/s42003-020-01575-z	Ferritin	17:9890100:A:T	rs55789050	-0.0264	0.0035	6.771e-14	13.1693	0.3541	0.0135	0.2975	0.3575	0.3541	0	1.246	2	0.5363	257953	---	HUNT, MGI, deCODE, INTERVAL, DBDS	.	UTR3	GLP2R	NM_004246:c.*395A>T	R2=0.98 with nonsynonymous SNV rs17681684 (17:9889451:G:A) in GLP2R in HUNT.	.	.	17p13.1	.	.	.	.	.	.
novel*	novel*	.	Ferritin	17:46775246:A:C	rs62074125	0.0208	0.0038	3.752e-08	7.42574	0.2884	0.0083	0.2523	0.2904	0.2884	0	0.294	2	0.8631	257953	+++	HUNT, MGI, deCODE, INTERVAL, DBDS	.	intronic	WNT3	.	.	.	.	17q21.31	.	.	.	.	.	.
known	known	https://doi.org/10.1038/ncomms5926	Ferritin	17:58358748:C:T	rs34523089	0.0662	0.0045	4.518e-48	47.3451	0.1636	0.0019	0.1577	0.1754	0.1636	54.4	4.384	2	0.1117	257953	+++	HUNT, MGI, deCODE, INTERVAL, DBDS	.	exonic	RNF43	.	nonsynonymous SNV	RNF43:NM_001305545:exon8:c.G647A:p.R216H,RNF43:NM_001305544:exon9:c.G1028A:p.R343H,RNF43:NM_017763:exon9:c.G1028A:p.R343H	Sessile serrated polyposis cancer syndrome, Autosomal dominant	17q22	0.007	D	1	D	0.992	D
novel	novel	.	Ferritin	17:68467242:G:A	rs2952290	-0.0228	0.0041	1.911e-08	7.71874	0.7864	0.003	0.774	0.7904	0.2136	60	5.001	2	0.08205	257953	++-	HUNT, MGI, deCODE, INTERVAL, DBDS	.	intronic	PRKAR1A	.	R2=0.84 with nonsynonymous SNV rs883541 (17:68452981:G:A) in WIPI1 in HUNT	.	Acrodysostosis 1, with or without hormone resistance, Autosomal dominant;Adrenocortical tumor, somatic (3);Carney complex, type 1, Autosomal dominant;Myxoma, intracardiac, Autosomal dominant;Pigmented nodular adrenocortical disease, primary, 1, Autosomal dominant	17q24.2	.	.	.	.	.	.
known	known	https://doi.org/10.1038/s42003-020-01575-z	Ferritin	17:74944386:T:C	rs4789111	-0.0331	0.0047	1.279e-12	11.8931	0.8527	0.0071	0.826	0.8546	0.1473	58.9	4.863	2	0.08792	257953	-+-	HUNT, MGI, deCODE, INTERVAL, DBDS	.	intronic	OTOP3	.	R2=1.00 with nonsynonymous SNV rs1542752 (17:74942005:T:C) in OTOP3 in HUNT.	.	.	17q25.1	.	.	.	.	.	.
known	known	https://doi.org/10.1038/s42003-020-01575-z	Ferritin	19:5840608:C:T	rs708686	-0.0312	0.0039	6.789e-16	15.1682	0.2346	0.0155	0.2304	0.2922	0.2346	0	0.461	2	0.7941	257953	---	HUNT, MGI, deCODE, INTERVAL, DBDS	.	upstream	FUT6	dist=877	.	.	Fucosyltransferase 6 deficiency	19p13.3	.	.	.	.	.	.
novel*	novel*	.	Ferritin	19:15203633:G:A	rs141253118	-0.1245	0.0228	4.595e-08	7.33771	0.0045	0.0011	0.0042	0.0084	0.0045	0	0.087	1	0.7677	255619	?--	MGI, deCODE, INTERVAL, DBDS	.	intergenic	NOTCH3;EPHX3	dist=2638;dist=23286	.	.	.	19p13.12	.	.	.	.	.	.
known	known	https://doi.org/10.1038/s42003-020-01575-z	Ferritin	19:18467063:G:C	rs4808802	0.0272	0.004	1.348e-11	10.8703	0.2291	0.0053	0.2057	0.2303	0.2291	0	0.574	2	0.7506	257953	+++	HUNT, MGI, deCODE, INTERVAL, DBDS	.	intronic	ELL	.	.	.	.	19p13.11	.	.	.	.	.	.
known	known	https://doi.org/10.1038/s42003-020-01575-z	Ferritin	19:48927887:G:T	rs192331981	0.1968	0.0138	2.114e-46	45.6749	0.0169	0.0001	0.0163	0.0169	0.0169	21.8	1.278	1	0.2582	255619	?++	MGI, deCODE, INTERVAL, DBDS	.	intergenic	NUCB1;DHDH	dist=4515;dist=5812	.	.	.	19q13.33	.	.	.	.	.	.
novel*	novel*	.	Ferritin	20:3626822:A:G	rs2595586	-0.019	0.0034	2.197e-08	7.65817	0.4135	0.0085	0.3386	0.4149	0.4135	0	0.764	2	0.6826	257953	---	HUNT, MGI, deCODE, INTERVAL, DBDS	.	intronic	ATRN	.	.	.	.	20p13	.	.	.	.	.	.
novel*	novel*	.	Ferritin	20:31491531:T:C	rs6088374	-0.0374	0.0045	1.939e-16	15.7124	0.169	0.0008	0.1657	0.1692	0.169	0	0.038	1	0.8445	255619	?--	MGI, deCODE, INTERVAL, DBDS	.	intergenic	LINC00028;HM13	dist=3957;dist=22879	.	.	.	20q11.21	.	.	.	.	.	.
known	known	https://doi.org/10.1038/s42003-020-01575-z	Ferritin	20:40480065:A:C	rs56206139	0.0465	0.0064	3.331e-13	12.4774	0.0782	0.0028	0.064	0.0788	0.0782	32.3	2.952	2	0.2285	257953	+++	HUNT, MGI, deCODE, INTERVAL, DBDS	.	intergenic	LINC01370;MAFB	dist=471536;dist=205783	.	.	.	20q12	.	.	.	.	.	.
novel*	novel*	.	Ferritin	22:35386515:A:G	rs540828131	-0.1595	0.0263	1.332e-09	8.8755	0.0069	0.0007	0.0018	0.007	0.0069	0	0	1	0.9918	255619	?--	MGI, deCODE, INTERVAL, DBDS	.	intronic	HMOX1	.	.	.	Heme oxygenase-1 deficiency	22q12.3	.	.	.	.	.	.
known	known	https://doi.org/10.1016/j.ajhg.2008.11.011 | https://doi.org/10.1182/blood-2009-07-232496 | https://doi.org/10.1093/hmg/ddq552 | https://doi.org/10.6133/apjcn.112016.04	Ferritin	22:37074001:C:A	rs2076085	0.0413	0.0034	1.043e-34	33.9817	0.5716	0.0121	0.5208	0.5748	0.4284	69	6.443	2	0.03989	257953	+++	HUNT, MGI, deCODE, INTERVAL, DBDS	Serum iron, TIBC, TSP	intronic	TMPRSS6	.	.	.	Iron-refractory iron deficiency anemia, Autosomal recessive	22q12.3	.	.	.	.	.	.
* These loci reached a p-value < 5 x 10-8 in the previous meta-analysis of deCODE, Interval and DBDS (Bell et al. 2021), but they were not detected because the previous study used a consequence specific cut-off requiring a less stringent p-value for high-impact variants, and a more stringent p-value for low-impact variants.

## Sheet: Supplementary Data 2
Supplementary Data 2: Descriptive statistics per study
Danish Blood Donor Study (DBDS), Trøndelag Health Study (HUNT), Michigan Genomics Initiative (MGI), Transferrin saturation percentage (TSP), total iron binding capacity (TIBC)
				Biomarker					Age [years]					Sex
	Study	Unit	Sample Size	Min	1st quartile	Median	3rd quartile	Max	Min	1st quartile	Median	3rd quartile	Max	% female/male
Serum iron	HUNT	µmol/L	56667	0	11	15	19	80	19.1	36.6	48.5	62.7	103.3	53/47
	MGI	µmol/L	10504	0.358	7.697	12.172	16.647	76.433	5	43	54	65	98	58/42
	SardiNIA	µmol/L	5930	0.179089	11.5495	15.0256	19.1303	53.5476	14	29.2	41.9	57	101.3	57/43
	Interval	µmol/L	40197	1	13	17	22	369	17.6	30.2	43.7	54.6	76.4	50/50
	deCODE	µmol/L	123314	0	11	15	19	257	0.1	26.6	44.4	62.6	108.3	63/37
Serum ferritin	HUNT	µg/L	2334	0	15	29	51	880	19.5	32.4	41.15	48.2	58.3	100/0
	MGI	µg/L	9480	0.5	28.8	76.2	190.1	15895	5	43	54	65	98	58/42
	Interval	µg/L	39648	0.9	20	35	60.7	2675	17.6	30.2	43.7	54.6	76.4	50/50
	DBDS	µg/L	33727	1	33.4	51.5	80.2	5671	16.6	30.5	41.5	51.9	70.4	50/50
	deCODE	µg/L	172764	0.1	36	72	152.5	58459	0.1	26.6	44.4	62.6	108.3	59/41
TSP	HUNT	%	56664	0	19	25	32	99	19.1	36.6	48.5	62.7	103.3	53/47
	MGI	%	10381	1.042	13.397	20.765	28.906	97.492	5	43	54	65	98	58/42
	Interval	%	40163	0.3	19.6	26.3	33.9	99.3	17.6	30.2	43.7	54.6	76.4	50/50
	deCODE	%	91308	0.1	16.2	22.8	30.1	99	0.1	26.6	44.4	62.6	108.3	63/37
TIBC	HUNT	µmol/L	56667	0	36	42	47	147	19.1	36.6	48.5	62.7	103.3	53/47
	MGI	µmol/L	10399	2.148	51.373	58.175	65.067	137.472	5	43	54	65	98	58/42
	SardiNIA	µmol/L	5926	24.8	66.83	76.38	84.67	197.49	14	29.2	41.9	57	101.3	57/43
	Interval	µmol/L	40116	3.7	57	65.2	74.1	342	17.6	30.2	43.7	54.6	76.4	50/50
	deCODE	µmol/L	95314	1	56	63	71.3	189	0.1	26.6	44.4	62.6	108.3	63/37

## Sheet: Supplementary Data 3
Supplementary Data 3: Protein-altering custom content genotyped variants associated (p-value<5E-8) with iron traits in HUNT
Genetic variants are given as rsIDs and chromosome (Chr), position in genomic build GRCh38 (Pos38), reference (Ref) and alternate (Alt) alleles. P-value, sample size (N), minor allele frequency (MAF), annotated gene (Gene), amino acid (AAChange), variant novelty, known iron homeostasis variants in the same locus (Known variant) and the correlation R2 with the known variant is given for each varia…
Trait	Chr	Pos38	rsID	Ref	Alt	AltFreq	Effect	SE	P-value	N	MAF	Gene	AAChange	Variant novelty	Known variant	R2 with known variant
Serum iron	6	30688723	rs374815811	G	A	0.001955	0.474855	0.0774199	8.6e-10	44248	0.001955	NRM	Arg/Trp	novel	rs1800562	0.0058
Serum iron	7	100629337	.	A	T	0.000904	0.6715	0.113255	3e-09	44248	0.000904	TFR2	Trp/Arg	novel	rs2075672	0.00081
TSP	6	30688723	rs374815811	G	A	0.001955	0.616705	0.0766884	8.9e-16	44246	0.001955	NRM	Arg/Trp	novel	rs1800562	0.0058
TSP	6	32530185	rs701884	T	C	0.857262	-0.0613053	0.00975406	3.3e-10	44246	0.142738	HLA-DRB5	Lys/Glu	novel	rs1800562	0.0039
TSP	7	100629337	.	A	T	0.000904	0.671229	0.11269	2.6e-09	44246	0.000904	TFR2	Trp/Arg	novel	rs2075672	0.00081
TIBC	6	30688723	rs374815811	G	A	0.001955	-0.538412	0.0760322	1.4e-12	44248	0.001955	NRM	Arg/Trp	novel	rs1800562	0.0058

## Sheet: Supplementary Data 4
Supplementary Data 4: Novel protein-altering variants for iron status biomarkers; meta-analysis index variants or variants in strong LD (D'=1 or R2>0.8) with index variants
Genetic variants are given as chromosome (Chr), positions in genomic build GRCh38 (Pos38), reference (Ref) and alternate (Alt) alleles. Effect size and direction (Effect), standard error (StdErr), frequency (AltFreq) with standard error (AltFreqSE), minimum, maximum and average minor allele frequencies (MinFreq, MaxFreq, MAF), study wise directions (Direction),
amino acid changes (AAChange), protein consequences (ExonicConsequence.refGene), as well as other consequense predictions (SIFT, PolyPhen2) are given with respect to the alternative allele (Alt). Linkage disequilibrium (LD) with meta-analysis index variant (Supplemental Table 1) is estimated from a reference of 5000 independent individuals from the HUNT study and given as the LD measures D' or R2.
Alternative alleles are predicted by the SIFT tool (SIFT_pred) to be deleterious (D, SIFT_score <=0.05) or tolerated (T, SIFT_score>0.05), and by the PolyPhen2 tool (PolyPhen2_HDIV_pred) to be either probably damaging (D, PolyPhen2_HDIV_score>=0.957), possibly damaging (P, 0.453<=PolyPhen2_HDIV_score<=0.956) or benigh (PolyPhen2_HDIV_score<=0.446).
Trait	Chr:Pos38:Ref:Alt	rsID	Locus novelty	LD with meta-analysis index variant	Effect	StdErr	P-value	-log10(P-value)	AltFreq	AltFreqSE	MinFreq	MaxFreq	MAF	HetISq	HetChiSq	HetDf	HetPVal	metal_N	Direction	Studies	Func.refGene	Gene.refGene	GeneDetail.refGene	ExonicFunc.refGene	AAChange.refGene	Xref.refGene	cytoBand	SIFT_score	SIFT_pred	Polyphen2_HDIV_score	Polyphen2_HDIV_pred
Serum iron	3:132462477:T:C	rs367731784	known	D'=1.00	-1.0172	0.1217	6.492e-17	16.1876	0.0009	0	0.0009	0.0009	0.0009	0	0	0	1	56667	-???	HUNT	exonic	DNAJC13	.	nonsynonymous SNV	DNAJC13:NM_001329126:exon16:c.T1724C:p.M575T,DNAJC13:NM_015268:exon16:c.T1724C:p.M575T	.	3q22.1	0.002	D	0.883	P
Serum iron	10:63168063:C:G	rs1935	novel	R2=0.96	0.02	0.0032	5.762e-10	9.23943	0.5159	0.0128	0.4795	0.5242	0.4841	0	0.458	3	0.9279	236612	++++	HUNT, MGI, deCODE, INTERVAL, SardiNIA	exonic	JMJD1C	.	nonsynonymous SNV	JMJD1C:NM_001322254:exon24:c.G6948C:p.E2316D,JMJD1C:NM_001282948:exon25:c.G7059C:p.E2353D,JMJD1C:NM_001318153:exon25:c.G6741C:p.E2247D,JMJD1C:NM_001322252:exon25:c.G7491C:p.E2497D,JMJD1C:NM_001322258:exon25:c.G6948C:p.E2316D,JMJD1C:NM_001318154:exon26:c.G7059C:p.E2353D,JMJD1C:NM_032776:exon26:c.G7605C:p.E2535D	.	10q21.3	0.166	T	0.355	B
Serum iron	12:21178615:T:C	rs4149056	novel	R2=0.90	-0.0225	0.0044	2.639e-07	6.57856	0.1638	0.0065	0.1571	0.1737	0.1638	45.7	5.525	3	0.1371	236612	-+--	HUNT, MGI, deCODE, INTERVAL, SardiNIA	exonic	SLCO1B1	.	nonsynonymous SNV	SLCO1B1:NM_006446:exon6:c.T521C:p.V174A	Hyperbilirubinemia, Rotor type, digenic, Digenic recessive	12p12.1	0.001	D	1	D
Serum iron	14:94378610:C:T	rs28929474	known	index	0.1046	0.0136	1.547e-14	13.8105	0.0131	0.0056	0.001	0.0196	0.0131	49.5	5.942	3	0.1144	236612	+++-	HUNT, MGI, deCODE, INTERVAL, SardiNIA	exonic	SERPINA1	,	nonsynonymous SNV	SERPINA1:NM_000295:exon5:c.G1096A:p.E366K,SERPINA1:NM_001002235:exon5:c.G1096A:p.E366K,SERPINA1:NM_001127700:exon5:c.G1096A:p.E366K,SERPINA1:NM_001127702:exon6:c.G1096A:p.E366K,SERPINA1:NM_001127706:exon6:c.G1096A:p.E366K,SERPINA1:NM_001127707:exon6:c.G1096A:p.E366K,SERPINA1:NM_001002236:exon7:c.G1096A:p.E366K,SERPINA1:NM_001127701:exon7:c.G1096A:p.E366K,SERPINA1:NM_001127703:exon7:c.G1096A:p.E36…	Emphysema due to AAT deficiency, Autosomal recessive;Emphysema-cirrhosis, due to AAT deficiency, Autosomal recessive;Hemorrhagic diathesis due to antithrombin Pittsburgh, Autosomal recessive	14q32.13	0.006	D	1	D
Serum iron	20:44413724:C:T	rs1800961	novel	index	0.0447	0.008	2.349e-08	7.62912	0.0472	0.0049	0.0028	0.052	0.0472	31	4.351	3	0.226	236612	+++-	HUNT, MGI, deCODE, INTERVAL, SardiNIA	exonic	HNF4A	.	nonsynonymous SNV	HNF4A:NM_000457:exon4:c.C416T:p.T139I,HNF4A:NM_001030003:exon4:c.C350T:p.T117I,HNF4A:NM_001030004:exon4:c.C350T:p.T117I,HNF4A:NM_175914:exon4:c.C350T:p.T117I,HNF4A:NM_178849:exon4:c.C416T:p.T139I,HNF4A:NM_178850:exon4:c.C416T:p.T139I,HNF4A:NM_001258355:exon5:c.C395T:p.T132I,HNF4A:NM_001287182:exon5:c.C341T:p.T114I,HNF4A:NM_001287183:exon5:c.C341T:p.T114I,HNF4A:NM_001287184:exon5:c.C341T:p.T114I	Fanconi renotubular syndrome 4, with maturity-onset diabetes of the young, Autosomal dominant;MODY, type I, Autosomal dominant	20q13.12	0.253	T	0.012	B
Serum iron	22:43928847:C:G	rs738409	novel	R2=0.87	0.0265	0.0038	4.518e-12	11.3451	0.2348	0.0084	0.2686	0.2296	0.2348	0	1.054	3	0.7882	236612	++++	HUNT, MGI, deCODE, INTERVAL, SardiNIA	exonic	PNPLA3	.	nonsynonymous SNV	PNPLA3:NM_025225:exon3:c.C444G:p.I148M	.	22q13.31	0.058	T	0.994	D
TSP	3:132462477:T:C	rs367731784	known	D'=1.00	0.5694	0.12499	5.22e-06	5.28233	0.0009	0	0.0009	0.0009	0.0009	0	0	0	1	56667	-???	HUNT	exonic	DNAJC13	.	nonsynonymous SNV	DNAJC13:NM_001329126:exon16:c.T1724C:p.M575T,DNAJC13:NM_015268:exon16:c.T1724C:p.M575T	.	3q22.1	0.002	D	0.883	P
TSP	10:63168063:C:G	rs1935	novel	R2=0.96	0.0207	0.0036	6.85e-09	8.16431	0.5155	0.0128	0.4794	0.5242	0.4845	0	0.503	2	0.7774	198516	+++	HUNT, MGI, deCODE, INTERVAL	exonic	JMJD1C	.	nonsynonymous SNV	JMJD1C:NM_001322254:exon24:c.G6948C:p.E2316D,JMJD1C:NM_001282948:exon25:c.G7059C:p.E2353D,JMJD1C:NM_001318153:exon25:c.G6741C:p.E2247D,JMJD1C:NM_001322252:exon25:c.G7491C:p.E2497D,JMJD1C:NM_001322258:exon25:c.G6948C:p.E2316D,JMJD1C:NM_001318154:exon26:c.G7059C:p.E2353D,JMJD1C:NM_032776:exon26:c.G7605C:p.E2535D	.	10q21.3	0.166	T	0.355	B
TIBC	1:161506415:A:G	rs9427398	novel	R2=1.00	0.0306	0.0054	1.449e-08	7.83893	0.1348	0.0178	0.1226	0.2094	0.1348	0	2.02	3	0.5683	208422	++++	HUNT, MGI, deCODE, INTERVAL, SardiNIA	exonic	FCGR2A	.	nonsynonymous SNV	FCGR2A:NM_001136219:exon3:c.A188G:p.Q63R,FCGR2A:NM_021642:exon3:c.A185G:p.Q62R	.	1q23.3	0.217	T	0	B
TIBC	1:231352778:C:T	rs2437150	novel	R2=0.89	-0.0225	0.0037	1.671e-09	8.77702	0.6232	0.0133	0.6138	0.6689	0.3768	0	2.462	3	0.4822	208422	----	HUNT, MGI, deCODE, INTERVAL, SardiNIA	exonic	SPRTN	.	nonsynonymous SNV	SPRTN:NM_032018:exon5:c.C887T:p.P296L	Ruijs-Aalfs syndrome, Autosomal recessive	1q42.2	0.293	T	0	B
TIBC	2:210675783:C:A	rs1047891	novel	R2=0.92	0.0249	0.004	4.574e-10	9.3397	0.2813	0.0228	0.2634	0.3333	0.2813	0	1.46	3	0.6914	208422	++++	HUNT, MGI, deCODE, INTERVAL, SardiNIA	exonic	CPS1	.	nonsynonymous SNV	CPS1:NM_001875:exon36:c.C4217A:p.T1406N,CPS1:NM_001122633:exon37:c.C4217A:p.T1406N,CPS1:NM_001369256:exon37:c.C4250A:p.T1417N,CPS1:NM_001369257:exon38:c.C4217A:p.T1406N	Carbamoylphosphate synthetase I deficiency, Autosomal recessive	2q34	0.245	T	0.009	B
TIBC	3:132462477:T:C	rs367731784	known	D'=1.00	-2.9988	0.1272	6.86e-123	122.164	0.0009	0	0.0009	0.0009	0.0009	0	0	0	1	56667	-???	HUNT	exonic	DNAJC13	.	nonsynonymous SNV	DNAJC13:NM_001329126:exon16:c.T1724C:p.M575T,DNAJC13:NM_015268:exon16:c.T1724C:p.M575T	.	3q22.1	0.002	D	0.883	P
TIBC	10:50814012:C:T	rs41274050	novel	index	0.1296	0.0221	4.834e-09	8.31569	0.0081	0.0096	0.0025	0.0306	0.0081	48.4	5.819	3	0.1208	208422	++++	HUNT, MGI, SardiNIA, deCODE, INTERVAL	exonic	A1CF	.	nonsynonymous SNV	A1CF:NM_001370130:exon9:c.G1168A:p.G390S,A1CF:NM_001370131:exon9:c.G1192A:p.G398S,A1CF:NM_014576:exon10:c.G1168A:p.G390S,A1CF:NM_138932:exon10:c.G1192A:p.G398S,A1CF:NM_138933:exon10:c.G1192A:p.G398S,A1CF:NM_001198818:exon11:c.G1168A:p.G390S,A1CF:NM_001198820:exon11:c.G1192A:p.G398S,A1CF:NM_001198819:exon12:c.G1216A:p.G406S	.	10q11.23	0.087	T	1	D
TIBC	12:120516687:C:T	rs3742049	novel	R2=0.88	0.0403	0.0059	6.165e-12	11.2101	0.104	0.0268	0.0483	0.137	0.104	28.2	4.177	3	0.243	208422	++++	HUNT, MGI, deCODE, INTERVAL, SardiNIA	exonic	COQ5	.	nonsynonymous SNV	COQ5:NM_032314:exon3:c.G454A:p.A152T	.	12q24.31	0.496	T	0.051	B
TIBC	17:1745208:C:T	rs2070863	novel	R2=0.97	0.0307	0.0043	1.641e-12	11.7849	0.2334	0.0202	0.1393	0.2463	0.2334	56.9	6.96	3	0.07318	208422	++++	HUNT, MGI, deCODE, INTERVAL, SardiNIA	exonic	SERPINF2	.	nonsynonymous SNV	SERPINF2:NM_000934:exon3:c.C97T:p.R33W,SERPINF2:NM_001165920:exon3:c.C97T:p.R33W,SERPINF2:NM_001165921:exon3:c.C97T:p.R33W	Alpha-2-plasmin inhibitor deficiency, Autosomal recessive	17p13.3	0.162	T	0.97	D
TIBC	19:49542621:C:T	rs34654230	known	R2=0.85	0.0624	0.0071	1.94e-18	17.7122	0.0638	0.0064	0.0524	0.0814	0.0638	54.1	6.538	3	0.08817	208422	++++	HUNT, MGI, deCODE, INTERVAL, SardiNIA	exonic	RCN3	.	nonsynonymous SNV	RCN3:NM_020650:exon6:c.C748T:p.R250W	.	19q13.33	0.016	D	0.993	D
TIBC	20:44413724:C:T	rs1800961	novel	index	0.0534	0.0091	4.003e-09	8.39761	0.0473	0.0054	0.0028	0.052	0.0473	0	2.818	3	0.4205	208422	++-+	HUNT, MGI, SardiNIA, deCODE, INTERVAL	exonic	HNF4A	.	nonsynonymous SNV	HNF4A:NM_000457:exon4:c.C416T:p.T139I,HNF4A:NM_001030003:exon4:c.C350T:p.T117I,HNF4A:NM_001030004:exon4:c.C350T:p.T117I,HNF4A:NM_175914:exon4:c.C350T:p.T117I,HNF4A:NM_178849:exon4:c.C416T:p.T139I,HNF4A:NM_178850:exon4:c.C416T:p.T139I,HNF4A:NM_001258355:exon5:c.C395T:p.T132I,HNF4A:NM_001287182:exon5:c.C341T:p.T114I,HNF4A:NM_001287183:exon5:c.C341T:p.T114I,HNF4A:NM_001287184:exon5:c.C341T:p.T114I	Fanconi renotubular syndrome 4, with maturity-onset diabetes of the young, Autosomal dominant;MODY, type I, Autosomal dominant	20q13.12	0.253	T	0.012	B
Ferritin	9:136474501:G:A	rs3812594	known	R2=0.87	-0.0213	0.0038	2.118e-08	7.67407	0.2414	0.0089	0.2391	0.2947	0.2414	31.2	2.907	2	0.2337	198516	---	HUNT, MGI, deCODE, INTERVAL	exonic	SEC16A	.	nonsynonymous SNV	SEC16A:NM_001276418:exon2:c.C3115T:p.R1039C,SEC16A:NM_014866:exon3:c.C3115T:p.R1039C	.	9q34.3	0.028	D	0.004	B
Ferritin	9:136484462:T:C	rs34376913	known	R2=0.87	-0.021	0.0038	4.132e-08	7.38384	0.2415	0.0087	0.2937	0.2393	0.2415	32.9	2.981	2	0.2252	198516	---	HUNT, MGI, deCODE, INTERVAL	exonic	C9orf163	.	nonsynonymous SNV	C9orf163:NM_152571:exon1:c.T14C:p.L5P	.	9q34.3	.	.	.	.
Ferritin	12:51009122:T:G	rs445520	known	R2=1.00	-0.074	0.0078	1.498e-21	20.8245	0.9575	0.0039	0.9424	0.9585	0.0425	0	0.775	2	0.6789	198516	---	HUNT, MGI, deCODE, INTERVAL	exonic	SLC11A2	.	nonsynonymous SNV	SLC11A2:NM_001174130:exon1:c.A17C:p.Y6S	Anemia, hypochromic microcytic, with iron overload 1, Autosomal recessive	12q13.12	0.428	T	0	B
Ferritin	16:4746392:A:G	rs737700	known	R2=0.81	-0.0171	0.0035	1.155e-06	5.93742	0.6705	0.0041	0.6534	0.6729	0.3295	54.7	4.417	2	0.1099	198516	++-	HUNT, MGI, deCODE, INTERVAL	exonic	C16orf71	.	nonsynonymous SNV	C16orf71:NM_139170:exon7:c.A1061G:p.Q354R	.	16p13.3	0.729	T	0	B
Ferritin	17:68452981:G:A	rs883541	novel	R2=0.84	-0.0208	0.004	1.991e-07	6.70093	0.7794	0.0019	0.7718	0.7799	0.2206	64.1	5.565	2	0.06188	198516	++-	HUNT, MGI, deCODE, INTERVAL	exonic	WIPI1	.	nonsynonymous SNV	WIPI1:NM_017983:exon2:c.C92T:p.T31I	.	17q24.2	0.227	T	0	B

## Sheet: Supplementary Data 5
Supplementary Data 5: LD Score regression: Genetic correlation (rg) ± standard error and p-values are given for each pair of iron status biomarkers. The matrix is symmetrical around the diagonal.
Transferrin saturation percentage (TSP), total iron binding capacity (TIBC)
	Serum iron	Serum ferritin	TSP	TIBC
Serum iron		rg: 0.1798±0.0575	rg: 0.7511±0.1557	rg: 0.1133±0.1235
		p-value: 0.0018	p-value: 1.4E-6	p-value: 0.3591
Serum ferritin	rg: 0.1798±0.0575		rg: 0.3032±0.05	rg: -0.2733±0.0466
	p-value: 0.0018		p-value: 1.3E-9	p-value: 4.4E-9
TSP	rg: 0.7511±0.1557	rg: 0.3032±0.05		rg: -0.5657±0.0785
	p-value: 1.4E-6	p-value: 1.3E-9		p-value: 5.9E-13
TIBC	rg: 0.1133±0.1235	rg: -0.2733±0.0466	rg: -0.5657±0.0785
	p-value: 0.3591	p-value: 4.4E-9	p-value: 5.9E-13

## Sheet: Supplementary Data 6
Supplementary Data 6: Bayesian colocalization anlaysis of iron trait loci (index variant ± 500Kb) and cis-eQTLs per tissue from GTEx v8
Genetic variants are given as rsID, chromosome (Chr), positions in genomic build GRCh38 (Pos38), reference (Ref) and alternate (Alt) alleles. Posterior probabilities that cis-eQTL and the trait locis is independent (PostProb_indep) and colocalized (PostProb_common) are given for each locus-gene pair.
Trait	Index variant in Trait Locus (Chr:Pos:Ref:Alt)	rsID	GTEx tissue	Gene Ensembl ID	HGNC Gene symbol	Gene description	PostProb_indep	PostProb_common
Serum iron	2:113109277:G:T	rs7580634	Thyroid	ENSG00000136689.18	IL1RN	Interleukin 1 receptor antagonist	0.108871	0.891064
Serum iron	2:238160555:C:T	rs13007705	Adipose_Subcutaneous	ENSG00000178752.15	ERFE	Erythroferrone	0.0214105	0.97648
Serum iron	2:238160555:C:T	rs13007705	Artery_Coronary	ENSG00000178752.15	ERFE	Erythroferrone	0.0291317	0.968164
Serum iron	2:238160555:C:T	rs13007705	Skin_Sun_Exposed_Lower_leg	ENSG00000178752.15	ERFE	Erythroferrone	0.0211731	0.976966
Serum iron	2:238160555:C:T	rs13007705	Thyroid	ENSG00000144485.10	HES6	Transcription Cofactor	0.146261	0.853739
Serum iron	3:133760386:A:G	rs8177245	Adipose_Visceral_Omentum	ENSG00000091513.14	TF	Transferrin	0.0370688	0.961566
Serum iron	6:26092913:G:A	rs1800562	Colon_Transverse	ENSG00000272810.1	.	lncRNA	0.0216148	0.977282
Serum iron	6:26092913:G:A	rs1800562	Thyroid	ENSG00000272810.1	.	lncRNA	0.200225	0.799733
Serum iron	6:26092913:G:A	rs1800562	Brain_Amygdala	ENSG00000181315.10	ZNF322	Zinc-finger protein 322	0.143231	0.855057
Serum iron	6:26092913:G:A	rs1800562	Brain_Anterior_cingulate_cortex_BA24	ENSG00000181315.10	ZNF322	Zinc-finger protein 322	0.0302438	0.969751
Serum iron	6:26092913:G:A	rs1800562	Brain_Hypothalamus	ENSG00000181315.10	ZNF322	Zinc-finger protein 322	0.027036	0.972964
Serum iron	6:26092913:G:A	rs1800562	Brain_Putamen_basal_ganglia	ENSG00000181315.10	ZNF322	Zinc-finger protein 322	0.0431014	0.956895
Serum iron	6:26092913:G:A	rs1800562	Brain_Substantia_nigra	ENSG00000181315.10	ZNF322	Zinc-finger protein 322	0.0712676	0.927311
Serum iron	6:26092913:G:A	rs1800562	Small_Intestine_Terminal_Ileum	ENSG00000181315.10	ZNF322	Zinc-finger protein 322	0.201389	0.798611
Serum iron	6:26092913:G:A	rs1800562	Testis	ENSG00000112343.10	TRIM38	Tripartite motif containing 38	0.216294	0.782307
Serum iron	6:26092913:G:A	rs1800562	Artery_Coronary	ENSG00000026950.16	BTN3A1	Butyrophilin subfamily 3 member A1	0.121509	0.878344
Serum iron	6:26092913:G:A	rs1800562	Breast_Mammary_Tissue	ENSG00000026950.16	BTN3A1	Butyrophilin subfamily 3 member A1	0.0889562	0.911044
Serum iron	6:26092913:G:A	rs1800562	Esophagus_Muscularis	ENSG00000026950.16	BTN3A1	Butyrophilin subfamily 3 member A1	0.0955831	0.904417
Serum iron	6:26092913:G:A	rs1800562	Heart_Atrial_Appendage	ENSG00000026950.16	BTN3A1	Butyrophilin subfamily 3 member A1	0.204721	0.795279
Serum iron	6:26092913:G:A	rs1800562	Nerve_Tibial	ENSG00000026950.16	BTN3A1	Butyrophilin subfamily 3 member A1	0.0684989	0.931501
Serum iron	6:26092913:G:A	rs1800562	Ovary	ENSG00000026950.16	BTN3A1	Butyrophilin subfamily 3 member A1	0.199789	0.80007
Serum iron	6:26092913:G:A	rs1800562	Brain_Cortex	ENSG00000124508.16	BTN2A2	Butyrophilin subfamily 2 member A2	0.163167	0.836771
Serum iron	6:26092913:G:A	rs1800562	Adrenal_Gland	ENSG00000274750.2	H3C6	H3 clustered histone 6	0.167702	0.828908
Serum iron	6:26092913:G:A	rs1800562	Muscle_Skeletal	ENSG00000124613.8	ZNF391	Zinc Finger Protein 391	0.121701	0.849846
Serum iron	6:26092913:G:A	rs1800562	Small_Intestine_Terminal_Ileum	ENSG00000124564.17	SLC17A3	Solute carrier family 17 member A3	0.0823956	0.917495
Serum iron	6:135081201:T:C	rs9399136	Prostate	ENSG00000112339.14	HBS1L	HBS1 like translational GTPase	0.0219845	0.976916
Serum iron	7:100642673:A:G	rs2075672	Brain_Substantia_nigra	ENSG00000078487.17	ZCWPW1	Zink finger CW-type and PWWP domain containing 1	0.220909	0.753507
Serum iron	7:100642673:A:G	rs2075672	Breast_Mammary_Tissue	ENSG00000224729.5	PCOLCE-AS1	PCOLCE antisense RNA 1 (lncRNA)	0	0.999485
Serum iron	7:100642673:A:G	rs2075672	Esophagus_Mucosa	ENSG00000106330.11	MOSPD3	Motile sperm Domain-Containing Protein 3	0.0415434	0.958457
Serum iron	14:69888141:A:C	rs1958078	Cells_Cultured_fibroblasts	ENSG00000198732.10	SMOC1	SPARC related modular calcium binding 1	0.0244491	0.975551
Serum iron	15:45102269:G:GGT	rs374974760	Muscle_Skeletal	ENSG00000140263.13	SORD	Sorbitol Dehydrogenase	0.0404894	0.928672
Serum iron	19:35459621:A:G	rs12975762	Nerve_Tibial	ENSG00000012124.16	CD22	CD22 Molecule	0.141518	0.858482
Serum iron	19:35459621:A:G	rs12975762	Nerve_Tibial	ENSG00000105695.14	MAG	Myelin Associated Glycoprotein	0.143776	0.856224
Serum iron	19:35459621:A:G	rs12975762	Nerve_Tibial	ENSG00000269553.1	.	RNA gene	0.164462	0.835533
Serum iron	22:37066896:A:G	rs855791	Brain_Caudate_basal_ganglia	ENSG00000128309.16	MPST	Mercaptopyruvate Sulfurtransferase	0.133082	0.86681
Serum iron	22:37066896:A:G	rs855791	Brain_Cortex	ENSG00000128311.13	TST	Thiosulfate Sulfurtransferase	0.0398439	0.955145
Serum iron	22:37066896:A:G	rs855791	Esophagus_Mucosa	ENSG00000100379.17	KCTD17	Potassium Channel Tetramerization Domain Containing 17	0.215783	0.784114
Serum iron	22:37066896:A:G	rs855791	Lung	ENSG00000187045.16	TMPRSS6	Transmembrane serine protease 6	0.18292	0.815782
Serum iron	22:37066896:A:G	rs855791	Liver	ENSG00000231467.2	AL022314.1	Novel transcript	0.0199374	0.964323
Serum iron	22:37066896:A:G	rs855791	Pituitary	ENSG00000231467.2	AL022314.1	Novel transcript	0.0862746	0.909996
TIBC	1:45571288:T:C	rs514595	Brain_Cerebellar_Hemisphere	ENSG00000117448.13	AKR1A1	Aldo-Keto Reductase Family 1 Member A1	0.0700062	0.8719
TIBC	1:45571288:T:C	rs514595	Brain_Cerebellum	ENSG00000117448.13	AKR1A1	Aldo-Keto Reductase Family 1 Member A1	0.161588	0.834723
TIBC	1:169549811:C:T	rs6025	Cells_Cultured_fibroblasts	ENSG00000117479.12	SLC19A2	Solute Carrier Family 19 Member 2	0.148628	0.848275
TIBC	3:133760655:T:G	rs8177247	Adipose_Visceral_Omentum	ENSG00000091513.14	TF	Transferrin	0.0367256	0.961919
TIBC	3:133760655:T:G	rs8177247	Muscle_Skeletal	ENSG00000154917.10	RAB6B	Small GTP-Binding Protein	7.09e-05	0.999596
TIBC	3:133760655:T:G	rs8177247	Small_Intestine_Terminal_Ileum	ENSG00000170819.4	BFSP2	Beaded Filament Structural Protein 2	0.145961	0.845356
TIBC	3:196082268:G:A	rs11915082	Adipose_Subcutaneous	ENSG00000207650.1	MIR570	MicroRNA 570	0.163943	0.836045
TIBC	5:52800100:C:A	rs185240714	Adipose_Subcutaneous	ENSG00000152684.10	PELO	Pelota MRNA surveillance and ribosome rescue factor	0.101235	0.896806
TIBC	5:52800100:C:A	rs185240714	Artery_Tibial	ENSG00000152684.10	PELO	Pelota MRNA surveillance and ribosome rescue factor	0.0668857	0.871183
TIBC	5:52800100:C:A	rs185240714	Cells_Cultured_fibroblasts	ENSG00000152684.10	PELO	Pelota MRNA surveillance and ribosome rescue factor	0.0440876	0.955912
TIBC	5:52800100:C:A	rs185240714	Esophagus_Mucosa	ENSG00000152684.10	PELO	Pelota MRNA surveillance and ribosome rescue factor	0.0661126	0.933845
TIBC	5:52800100:C:A	rs185240714	Nerve_Tibial	ENSG00000152684.10	PELO	Pelota MRNA surveillance and ribosome rescue factor	0.108792	0.891207
TIBC	5:52800100:C:A	rs185240714	Skin_Sun_Exposed_Lower_leg	ENSG00000152684.10	PELO	Pelota MRNA surveillance and ribosome rescue factor	0.0797112	0.920289
TIBC	5:52800100:C:A	rs185240714	Whole_Blood	ENSG00000152684.10	PELO	Pelota MRNA surveillance and ribosome rescue factor	0.0582948	0.941705
TIBC	6:26092913:G:A	rs1800562	Colon_Transverse	ENSG00000272810.1	.	RNA gene	0.0216145	0.977283
TIBC	6:26092913:G:A	rs1800562	Brain_Anterior_cingulate_cortex_BA24	ENSG00000181315.10	ZNF322	Sinc Finger protein 322	0.0596122	0.940379
TIBC	6:26092913:G:A	rs1800562	Brain_Hippocampus	ENSG00000181315.10	ZNF322	Sinc Finger protein 322	0.116203	0.883797
TIBC	6:26092913:G:A	rs1800562	Brain_Hypothalamus	ENSG00000181315.10	ZNF322	Sinc Finger protein 322	0.0906017	0.909398
TIBC	6:26092913:G:A	rs1800562	Brain_Putamen_basal_ganglia	ENSG00000181315.10	ZNF322	Sinc Finger protein 322	0.036758	0.963239
TIBC	6:26092913:G:A	rs1800562	Brain_Spinal_cord_cervical_c-1	ENSG00000181315.10	ZNF322	Sinc Finger protein 322	0.0563824	0.943102
TIBC	6:26092913:G:A	rs1800562	Brain_Substantia_nigra	ENSG00000181315.10	ZNF322	Sinc Finger protein 322	0.138756	0.858644
TIBC	6:26092913:G:A	rs1800562	Colon_Sigmoid	ENSG00000181315.10	ZNF322	Sinc Finger protein 322	0.0942913	0.905709
TIBC	6:26092913:G:A	rs1800562	Colon_Transverse	ENSG00000181315.10	ZNF322	Sinc Finger protein 322	0.10959	0.89041
TIBC	6:26092913:G:A	rs1800562	Small_Intestine_Terminal_Ileum	ENSG00000181315.10	ZNF322	Sinc Finger protein 322	0.173974	0.826026
TIBC	6:26092913:G:A	rs1800562	Colon_Transverse	ENSG00000112763.15	BTN2A1	Butyrophilin subfamily 2 member A1	0.00060977	0.998483
TIBC	6:26092913:G:A	rs1800562	Skin_Sun_Exposed_Lower_leg	ENSG00000112763.15	BTN2A1	Butyrophilin subfamily 2 member A1	0.00018247	0.999816
TIBC	6:26092913:G:A	rs1800562	Heart_Atrial_Appendage	ENSG00000204789.4	ZNF204P	Zinc Finger Protein 204, Pseudogene	0.00125207	0.950267
TIBC	6:26092913:G:A	rs1800562	Muscle_Skeletal	ENSG00000124613.8	ZNF391	Zinc Finger Protein 391	0.187336	0.770043
TIBC	6:26092913:G:A	rs1800562	Small_Intestine_Terminal_Ileum	ENSG00000124564.17	SLC17A3	Solute carrier family 17 member A3	0.0823954	0.917496
TIBC	11:61803311:T:C	rs174547	Whole_Blood	ENSG00000149485.18	FADS1	Fatty Acid Desaturase 1	0.239186	0.760663
TIBC	12:4275678:T:G	rs76895963	Artery_Tibial	ENSG00000118971.7	CCND2	Cyclin D2	0.0128594	0.978263
TIBC	12:4275678:T:G	rs76895963	Brain_Cerebellum	ENSG00000118971.7	CCND2	Cyclin D2	1.13e-05	0.997047
TIBC	12:4275678:T:G	rs76895963	Muscle_Skeletal	ENSG00000118971.7	CCND2	Cyclin D2	0	0.983738
TIBC	12:4275678:T:G	rs76895963	Nerve_Tibial	ENSG00000118971.7	CCND2	Cyclin D2	0.0214022	0.815546
TIBC	12:4275678:T:G	rs76895963	Brain_Cerebellum	ENSG00000256164.1	CCND2-AS1	CCND2 Antisense RNA1	0	0.879365
TIBC	14:70303865:A:G	rs12879801	Artery_Tibial	ENSG00000213463.4	SYNJ2BP	Synaptojanin 2 Binding Protein	0.101519	0.898481
TIBC	14:70303865:A:G	rs12879801	Nerve_Tibial	ENSG00000213463.4	SYNJ2BP	Synaptojanin 2 Binding Protein	0.0750187	0.924981
TIBC	14:70303865:A:G	rs12879801	Thyroid	ENSG00000213463.4	SYNJ2BP	Synaptojanin 2 Binding Protein	0.0891653	0.910835
TIBC	14:70303865:A:G	rs12879801	Uterus	ENSG00000213463.4	SYNJ2BP	Synaptojanin 2 Binding Protein	0.0718291	0.924377
TIBC	14:70303865:A:G	rs12879801	Stomach	ENSG00000133983.14	COX16	Cytochrome C Oxidase Assembly Factor COX16	0.21444	0.78556
TIBC	14:74768694:A:G	rs11159099	Pancreas	ENSG00000198208.11	RPS6KL1	Ribosomal Protein S6 Kinase Like 1	0.225833	0.770978
TIBC	15:45093298:A:T	rs4775744	Muscle_Skeletal	ENSG00000140263.13	SORD		0.029071	0.949621
TIBC	15:45093298:A:T	rs4775744	Skin_Not_Sun_Exposed_Suprapubic	ENSG00000140274.13	DUOXA2	Dual oxidase Maturation Factor 2	0.194193	0.80071
TIBC	16:72062328:G:A	rs34682685	Brain_Cortex	ENSG00000140830.8	TXNL4B	Thioredoxin Like 4B	0.221572	0.755497
TIBC	16:72062328:G:A	rs34682685	Brain_Substantia_nigra	ENSG00000140830.8	TXNL4B	Thioredoxin Like 4B	0.0425681	0.955542
TIBC	16:79715108:C:G	rs17767742	Thyroid	ENSG00000279378.1			0.229629	0.769196
TIBC	17:1737741:A:G	rs2287322	Cells_Cultured_fibroblasts	ENSG00000167716.18	WDR81	WD Repeat Domain 81	0.211909	0.788091
TIBC	17:1737741:A:G	rs2287322	Esophagus_Gastroesophageal_Junction	ENSG00000167716.18	WDR81	WD Repeat Domain 81	0.239596	0.760403
TIBC	17:1737741:A:G	rs2287322	Esophagus_Muscularis	ENSG00000167716.18	WDR81	WD Repeat Domain 81	0.180079	0.819828
TIBC	19:19325420:C:G	rs111234557	Whole_Blood	ENSG00000129933.20	MAU2	MAU2 Sister Chromatid Cohesion Factor	0.21135	0.78846
TIBC	19:49513222:T:G	rs111981233	Adipose_Visceral_Omentum	ENSG00000104870.12	FCGRT	Fc Fragment Of IgG Receptor And Transporter	0.234699	0.761508
TIBC	19:49513222:T:G	rs111981233	Artery_Tibial	ENSG00000104870.12	FCGRT	Fc Fragment Of IgG Receptor And Transporter	0.0425586	0.955902
TIBC	19:49513222:T:G	rs111981233	Cells_Cultured_fibroblasts	ENSG00000104870.12	FCGRT	Fc Fragment Of IgG Receptor And Transporter	0.00932976	0.99067
TIBC	19:49513222:T:G	rs111981233	Colon_Sigmoid	ENSG00000104870.12	FCGRT	Fc Fragment Of IgG Receptor And Transporter	0.0209716	0.979028
TIBC	19:49513222:T:G	rs111981233	Colon_Transverse	ENSG00000104870.12	FCGRT	Fc Fragment Of IgG Receptor And Transporter	0.0590317	0.940967
TIBC	19:49513222:T:G	rs111981233	Esophagus_Gastroesophageal_Junction	ENSG00000104870.12	FCGRT	Fc Fragment Of IgG Receptor And Transporter	0.0553648	0.944528
TIBC	19:49513222:T:G	rs111981233	Esophagus_Muscularis	ENSG00000104870.12	FCGRT	Fc Fragment Of IgG Receptor And Transporter	0.0180568	0.98194
TIBC	19:49513222:T:G	rs111981233	Lung	ENSG00000104870.12	FCGRT	Fc Fragment Of IgG Receptor And Transporter	0.0117096	0.988284
TIBC	19:49513222:T:G	rs111981233	Nerve_Tibial	ENSG00000104870.12	FCGRT	Fc Fragment Of IgG Receptor And Transporter	0.0070681	0.992932
TIBC	19:49513222:T:G	rs111981233	Skin_Not_Sun_Exposed_Suprapubic	ENSG00000104870.12	FCGRT	Fc Fragment Of IgG Receptor And Transporter	0.0149812	0.985019
TIBC	19:49513222:T:G	rs111981233	Skin_Sun_Exposed_Lower_leg	ENSG00000104870.12	FCGRT	Fc Fragment Of IgG Receptor And Transporter	0.0142442	0.985756
TIBC	19:49513222:T:G	rs111981233	Prostate	ENSG00000126464.13	PRR12	Proline Rich 12	0.197875	0.799562
TIBC	19:49513222:T:G	rs111981233	Spleen	ENSG00000126464.13	PRR12	Proline Rich 12	0.228001	0.771933
TIBC	22:37066896:A:G	rs855791	Brain_Caudate_basal_ganglia	ENSG00000128309.16	MPST	Mercaptopyruvate Sulfurtransferase	0.14199	0.852932
TSP	1:154422736:C:A	rs4133213	Artery_Tibial	ENSG00000160712.12	IL6R	Interleukin 6 Receptor	0.176936	0.822755
TSP	1:154422736:C:A	rs4133213	Colon_Transverse	ENSG00000160712.12	IL6R	Interleukin 6 Receptor	0.192311	0.807289
TSP	2:238160555:C:T	rs13007705	Adipose_Subcutaneous	ENSG00000178752.15	ERFE	Erythroferrone	0.0188416	0.979041
TSP	2:238160555:C:T	rs13007705	Artery_Coronary	ENSG00000178752.15	ERFE	Erythroferrone	0.0292644	0.967794
TSP	2:238160555:C:T	rs13007705	Skin_Sun_Exposed_Lower_leg	ENSG00000178752.15	ERFE	Erythroferrone	0.0204001	0.977597
TSP	2:238160555:C:T	rs13007705	Thyroid	ENSG00000144485.10	HES6	Hes Family BHLH Transcription Factor 6	0.170467	0.829533
TSP	3:133761348:C:T	rs8177253	Adipose_Visceral_Omentum	ENSG00000091513.14	TF	Transferrin	0.0367931	0.96185
TSP	6:26098246:T:C	rs79220007	Colon_Transverse	ENSG00000272810.1		RNA gene	0.0216145	0.977283
TSP	6:26098246:T:C	rs79220007	Thyroid	ENSG00000272810.1		lncRNA	0.200251	0.799707
TSP	6:26098246:T:C	rs79220007	Brain_Anterior_cingulate_cortex_BA24	ENSG00000181315.10	ZNF322	Zinc Finger Protein 332	0.231048	0.76894
TSP	6:26098246:T:C	rs79220007	Brain_Hypothalamus	ENSG00000181315.10	ZNF322	Zinc Finger Protein 332	0.2321	0.7679
TSP	6:26098246:T:C	rs79220007	Brain_Spinal_cord_cervical_c-1	ENSG00000181315.10	ZNF322	Zinc Finger Protein 332	0.242104	0.757138
TSP	6:26098246:T:C	rs79220007	Testis	ENSG00000112343.10	ZNF322	Zinc Finger Protein 332	0.216577	0.782021
TSP	6:26098246:T:C	rs79220007	Ovary	ENSG00000026950.16	BTN3A1	Butyrophilin subfamily 3 member A1	0.225143	0.774699
TSP	6:26098246:T:C	rs79220007	Brain_Cortex	ENSG00000124508.16	BTN2A2	Butyrophilin subfamily 2 member A2	0.167617	0.832319
TSP	6:26098246:T:C	rs79220007	Colon_Transverse	ENSG00000112763.15	BTN2A1	Butyrophilin subfamily 2 member A1	0.00060977	0.998483
TSP	6:26098246:T:C	rs79220007	Skin_Sun_Exposed_Lower_leg	ENSG00000112763.15	BTN2A1	Butyrophilin subfamily 2 member A1	0.00021261	0.999786
TSP	6:26098246:T:C	rs79220007	Heart_Atrial_Appendage	ENSG00000204789.4	ZNF204P	Zinc Finger Protein 204, Pseudogene	0.00076019	0.951685
TSP	6:26098246:T:C	rs79220007	Muscle_Skeletal	ENSG00000124613.8	ZNF391	Zinc Finger Protein 391	0.0846306	0.894919
TSP	6:26098246:T:C	rs79220007	Small_Intestine_Terminal_Ileum	ENSG00000124564.17	SLC17A3	Solute carrier family 17 member A3	0.0834562	0.916434
TSP	6:26098246:T:C	rs79220007	Colon_Transverse	ENSG00000261584.1		lncRNA	0.011662	0.988325
TSP	6:135081201:T:C	rs9399136	Prostate	ENSG00000112339.14	HBS1L	HBS1 like translational GTPase	0.0220034	0.976897
TSP	7:100642673:A:G	rs2075672	Brain_Substantia_nigra	ENSG00000078487.17	ZCWPW1	Zinc Finger CW-Type And PWWP Domain Containing 1	0.219827	0.754551
TSP	7:100642673:A:G	rs2075672	Colon_Sigmoid	ENSG00000146830.9	GIGYF1	GRB10 Interacting GYF Protein 1	0.227374	0.772459
TSP	7:100642673:A:G	rs2075672	Esophagus_Gastroesophageal_Junction	ENSG00000146830.9	GIGYF1	GRB10 Interacting GYF Protein 1	0.132303	0.853506
TSP	7:100642673:A:G	rs2075672	Testis	ENSG00000214309.4	MBLAC1	Metallo-Beta-Lactamase Domain Containing 1	0.211772	0.757531
TSP	7:100642673:A:G	rs2075672	Breast_Mammary_Tissue	ENSG00000224729.5	PCOLCE-AS1	PCOLCE antisense RNA 1	0	0.999485
TSP	7:100642673:A:G	rs2075672	Esophagus_Mucosa	ENSG00000106330.11	MOSPD3	Motile sperm Domain-Containing Protein 3	0.044728	0.955272
TSP	14:69888141:A:C	rs1958078	Cells_Cultured_fibroblasts	ENSG00000198732.10	SMOC1	SPARC related modular calcium binding 1	0.024451	0.975547
TSP	15:44937129:T:C	rs7165401	Muscle_Skeletal	ENSG00000140263.13	SORD	Sorbitol Dehydrogenase	0.0985567	0.842337
TSP	15:44937129:T:C	rs7165401	Skin_Sun_Exposed_Lower_leg	ENSG00000140279.12	DUOX2	Dual Oxidase 2	0.237316	0.762684
TSP	19:35458521:A:T	rs36152188	Nerve_Tibial	ENSG00000012124.16	CD22	CD22 Molecule	0.129553	0.870447
TSP	19:35458521:A:T	rs36152188	Nerve_Tibial	ENSG00000105695.14	MAG	Myelin Associated Glycoprotein	0.13209	0.86791
TSP	19:35458521:A:T	rs36152188	Nerve_Tibial	ENSG00000269553.1		lncRNA	0.146815	0.853181
TSP	22:37066896:A:G	rs855791	Brain_Caudate_basal_ganglia	ENSG00000128309.16	MPST	Mercaptopyruvate Sulfurtransferase	0.206304	0.793532
TSP	22:37066896:A:G	rs855791	Brain_Cortex	ENSG00000128311.13	TST	Thiosulfate Sulfurtransferase	0.0337614	0.961838
TSP	22:37066896:A:G	rs855791	Esophagus_Mucosa	ENSG00000100379.17	KCTD17	Potassium Channel Tetramerization Domain Containing 17	0.220848	0.779046
TSP	22:37066896:A:G	rs855791	Lung	ENSG00000187045.16	TMPRSS6	Transmembrane serine protease 6	0.182362	0.816344
TSP	22:37066896:A:G	rs855791	Liver	ENSG00000231467.2	AL022314.1	lncRNA	0.0199374	0.964323
TSP	22:37066896:A:G	rs855791	Pituitary	ENSG00000231467.2	AL022314.1	lncRNA	0.0869031	0.909343
Ferritin	1:20572021:C:A	rs477190	Colon_Transverse	ENSG00000158825.5	CDA	Cytidine Deaminase	0.180873	0.816732
Ferritin	1:20572021:C:A	rs477190	Spleen	ENSG00000158825.5	CDA	Cytidine Deaminase	0.0609159	0.937385
Ferritin	1:20572021:C:A	rs477190	Esophagus_Gastroesophageal_Junction	ENSG00000183114.7	FAM43B	Family With Sequence Similarity 43 Member B	0.0559013	0.942459
Ferritin	1:22246214:G:A	rs79052526	Skin_Not_Sun_Exposed_Suprapubic	ENSG00000162552.14	WNT4	Wnt Family Member 4	0.196146	0.803032
Ferritin	1:169549811:C:T	rs6025	Cells_Cultured_fibroblasts	ENSG00000117479.12	SLC19A2	Solute Carrier Family 19 Member 2	0.183842	0.8124
Ferritin	2:120548864:G:A	rs17050272	Testis	ENSG00000237614.1		lncRNA	0.0396162	0.960267
Ferritin	2:189563467:G:A	rs7596205	Cells_Cultured_fibroblasts	ENSG00000138381.9	ASNSD1	Asparagine Synthetase Domain Containing 1	0.0905429	0.909457
Ferritin	2:189563467:G:A	rs7596205	Colon_Sigmoid	ENSG00000128699.13	ORMDL1	ORMDL Sphingolipid Biosynthesis Regulator 1	0.154536	0.845464
Ferritin	2:189563467:G:A	rs7596205	Esophagus_Gastroesophageal_Junction	ENSG00000128699.13	ORMDL1	ORMDL Sphingolipid Biosynthesis Regulator 1	0.0947398	0.90526
Ferritin	2:189563467:G:A	rs7596205	Brain_Nucleus_accumbens_basal_ganglia	ENSG00000253559.1	OSGEPL1-AS1	OSGEPL1 Antisense RNA 1	0.144482	0.855357
Ferritin	2:189563467:G:A	rs7596205	Lung	ENSG00000253559.1	OSGEPL1-AS1	OSGEPL1 Antisense RNA 1	0.0921619	0.907495
Ferritin	2:189563467:G:A	rs7596205	Thyroid	ENSG00000253559.1	OSGEPL1-AS1	OSGEPL1 Antisense RNA 1	0.0628364	0.937161
Ferritin	2:189563467:G:A	rs7596205	Brain_Cortex	ENSG00000138449.10	SLC40A1	Solute Carrier Family 40 Member 1	0.207684	0.790231
Ferritin	2:189563467:G:A	rs7596205	Thyroid	ENSG00000138449.10	SLC40A1	Solute Carrier Family 40 Member 1	0.0401364	0.959863
Ferritin	5:98784160:A:G	rs970079	Brain_Caudate_basal_ganglia	ENSG00000174136.11	RGMB	Repulsive Guidance Molecule MBP Co-Receptor B	0.22566	0.762084
Ferritin	5:98784160:A:G	rs970079	Brain_Cortex	ENSG00000174136.11	RGMB	Repulsive Guidance Molecule MBP Co-Receptor B	0.0620996	0.937374
Ferritin	5:98784160:A:G	rs970079	Brain_Hypothalamus	ENSG00000174136.11	RGMB	Repulsive Guidance Molecule MBP Co-Receptor B	0.117418	0.877021
Ferritin	6:26072764:C:T	rs144861591	Colon_Transverse	ENSG00000272810.1		lncRNA	0.0281947	0.970474
Ferritin	6:26072764:C:T	rs144861591	Thyroid	ENSG00000272810.1		lncRNA	0.162952	0.837013
Ferritin	6:26072764:C:T	rs144861591	Testis	ENSG00000112343.10	TRIM38	Tripartite Motif Containing 38	0.161359	0.837581
Ferritin	6:26072764:C:T	rs144861591	Pituitary	ENSG00000283064.1		lncRNA, Antisense to HIST1H2BD	0.122875	0.867583
Ferritin	6:32795729:A:G	rs35486885	Artery_Tibial	ENSG00000213676.10	ATF6B	Activating Transcription Factor 6 Beta	0.0851258	0.913823
Ferritin	6:32795729:A:G	rs35486885	Nerve_Tibial	ENSG00000204348.9	DXO	Decapping Exoribonuclease	0.0897061	0.754195
Ferritin	6:32795729:A:G	rs35486885	Skin_Not_Sun_Exposed_Suprapubic	ENSG00000204348.9	DXO	Decapping Exoribonuclease	0.00851285	0.836985
Ferritin	6:32795729:A:G	rs35486885	Brain_Caudate_basal_ganglia	ENSG00000241106.6	HLA-DOB	Major Histocompatibility Complex, Class II, DO Beta	0.205173	0.789197
Ferritin	6:32795729:A:G	rs35486885	Brain_Hippocampus	ENSG00000241106.6	HLA-DOB	Major Histocompatibility Complex, Class II, DO Beta	0.217081	0.776961
Ferritin	6:32795729:A:G	rs35486885	Brain_Substantia_nigra	ENSG00000241106.6	HLA-DOB	Major Histocompatibility Complex, Class II, DO Beta	0.0898963	0.896783
Ferritin	6:32795729:A:G	rs35486885	Adrenal_Gland	ENSG00000250535.1	STK19B	Serine/Threonine Kinase 19B (Pseudogene)	0.191096	0.770541
Ferritin	6:32795729:A:G	rs35486885	Adipose_Subcutaneous	ENSG00000240065.7	PSMB9	Proteasome 20S Subunit Beta 9	0.232936	0.765587
Ferritin	6:32795729:A:G	rs35486885	Artery_Aorta	ENSG00000240065.7	PSMB9	Proteasome 20S Subunit Beta 9	0.219733	0.778632
Ferritin	6:32795729:A:G	rs35486885	Artery_Tibial	ENSG00000240065.7	PSMB9	Proteasome 20S Subunit Beta 9	0.234625	0.763906
Ferritin	6:32795729:A:G	rs35486885	Breast_Mammary_Tissue	ENSG00000240065.7	PSMB9	Proteasome 20S Subunit Beta 9	0.197901	0.800555
Ferritin	6:32795729:A:G	rs35486885	Colon_Sigmoid	ENSG00000240065.7	PSMB9	Proteasome 20S Subunit Beta 9	0.245863	0.752228
Ferritin	6:32795729:A:G	rs35486885	Colon_Transverse	ENSG00000240065.7	PSMB9	Proteasome 20S Subunit Beta 9	0.228711	0.769717
Ferritin	6:32795729:A:G	rs35486885	Esophagus_Mucosa	ENSG00000240065.7	PSMB9	Proteasome 20S Subunit Beta 9	0.208291	0.790133
Ferritin	6:32795729:A:G	rs35486885	Esophagus_Muscularis	ENSG00000240065.7	PSMB9	Proteasome 20S Subunit Beta 9	0.211747	0.786507
Ferritin	6:32795729:A:G	rs35486885	Muscle_Skeletal	ENSG00000240065.7	PSMB9	Proteasome 20S Subunit Beta 9	0.231891	0.766673
Ferritin	6:32795729:A:G	rs35486885	Pancreas	ENSG00000240065.7	PSMB9	Proteasome 20S Subunit Beta 9	0.198171	0.799036
Ferritin	6:32795729:A:G	rs35486885	Skin_Not_Sun_Exposed_Suprapubic	ENSG00000240065.7	PSMB9	Proteasome 20S Subunit Beta 9	0.202888	0.795593
Ferritin	6:32795729:A:G	rs35486885	Skin_Sun_Exposed_Lower_leg	ENSG00000240065.7	PSMB9	Proteasome 20S Subunit Beta 9	0.197568	0.800893
Ferritin	6:32795729:A:G	rs35486885	Spleen	ENSG00000240065.7	PSMB9	Proteasome 20S Subunit Beta 9	0.227876	0.770126
Ferritin	6:41714097:G:A	rs13215052	Esophagus_Muscularis	ENSG00000112561.17	TFEB	Transcription Factor EB	0.0948463	0.893207
Ferritin	7:30472178:C:T	rs2529440	Colon_Transverse	ENSG00000106100.10	NOD1	Nucleotide Binding Oligomerization Domain Containing 1	0.0355698	0.964396
Ferritin	7:30472178:C:T	rs2529440	Adipose_Subcutaneous	ENSG00000106113.18	CRHR2	Corticotropin Releasing Hormone Receptor 2	0.00232867	0.997671
Ferritin	7:30472178:C:T	rs2529440	Adipose_Visceral_Omentum	ENSG00000106113.18	CRHR2	Corticotropin Releasing Hormone Receptor 2	0.00232868	0.997671
Ferritin	7:30472178:C:T	rs2529440	Artery_Aorta	ENSG00000106113.18	CRHR2	Corticotropin Releasing Hormone Receptor 2	0.0151464	0.984854
Ferritin	7:30472178:C:T	rs2529440	Artery_Coronary	ENSG00000106113.18	CRHR2	Corticotropin Releasing Hormone Receptor 2	0.00250673	0.997491
Ferritin	7:30472178:C:T	rs2529440	Artery_Tibial	ENSG00000106113.18	CRHR2	Corticotropin Releasing Hormone Receptor 2	0.00699009	0.99301
Ferritin	7:30472178:C:T	rs2529440	Breast_Mammary_Tissue	ENSG00000106113.18	CRHR2	Corticotropin Releasing Hormone Receptor 2	0.00232866	0.997671
Ferritin	7:30472178:C:T	rs2529440	Colon_Sigmoid	ENSG00000106113.18	CRHR2	Corticotropin Releasing Hormone Receptor 2	0.00236708	0.997633
Ferritin	7:30472178:C:T	rs2529440	Colon_Transverse	ENSG00000106113.18	CRHR2	Corticotropin Releasing Hormone Receptor 2	0.00233021	0.99767
Ferritin	7:30472178:C:T	rs2529440	Esophagus_Gastroesophageal_Junction	ENSG00000106113.18	CRHR2	Corticotropin Releasing Hormone Receptor 2	0.00246884	0.997531
Ferritin	7:30472178:C:T	rs2529440	Esophagus_Mucosa	ENSG00000106113.18	CRHR2	Corticotropin Releasing Hormone Receptor 2	0.00233216	0.997668
Ferritin	7:30472178:C:T	rs2529440	Esophagus_Muscularis	ENSG00000106113.18	CRHR2	Corticotropin Releasing Hormone Receptor 2	0.00232866	0.997671
Ferritin	7:30472178:C:T	rs2529440	Heart_Atrial_Appendage	ENSG00000106113.18	CRHR2	Corticotropin Releasing Hormone Receptor 2	0.00232869	0.997671
Ferritin	7:30472178:C:T	rs2529440	Heart_Left_Ventricle	ENSG00000106113.18	CRHR2	Corticotropin Releasing Hormone Receptor 2	0.00232867	0.997671
Ferritin	7:30472178:C:T	rs2529440	Lung	ENSG00000106113.18	CRHR2	Corticotropin Releasing Hormone Receptor 2	0.0121092	0.987884
Ferritin	7:30472178:C:T	rs2529440	Minor_Salivary_Gland	ENSG00000106113.18	CRHR2	Corticotropin Releasing Hormone Receptor 2	0.0027528	0.997229
Ferritin	7:30472178:C:T	rs2529440	Muscle_Skeletal	ENSG00000106113.18	CRHR2	Corticotropin Releasing Hormone Receptor 2	0.00240189	0.997598
Ferritin	7:30472178:C:T	rs2529440	Nerve_Tibial	ENSG00000106113.18	CRHR2	Corticotropin Releasing Hormone Receptor 2	0.00232866	0.997671
Ferritin	7:30472178:C:T	rs2529440	Prostate	ENSG00000106113.18	CRHR2	Corticotropin Releasing Hormone Receptor 2	0.0125088	0.987304
Ferritin	7:30472178:C:T	rs2529440	Skin_Not_Sun_Exposed_Suprapubic	ENSG00000106113.18	CRHR2	Corticotropin Releasing Hormone Receptor 2	0.00249672	0.997503
Ferritin	7:30472178:C:T	rs2529440	Skin_Sun_Exposed_Lower_leg	ENSG00000106113.18	CRHR2	Corticotropin Releasing Hormone Receptor 2	0.00246184	0.997538
Ferritin	7:30472178:C:T	rs2529440	Small_Intestine_Terminal_Ileum	ENSG00000106113.18	CRHR2	Corticotropin Releasing Hormone Receptor 2	0.00251669	0.99672
Ferritin	7:30472178:C:T	rs2529440	Stomach	ENSG00000106113.18	CRHR2	Corticotropin Releasing Hormone Receptor 2	0.0109635	0.989022
Ferritin	7:30472178:C:T	rs2529440	Thyroid	ENSG00000106113.18	CRHR2	Corticotropin Releasing Hormone Receptor 2	0.00232868	0.997671
Ferritin	7:30472178:C:T	rs2529440	Uterus	ENSG00000106113.18	CRHR2	Corticotropin Releasing Hormone Receptor 2	0.0044678	0.995514
Ferritin	7:30472178:C:T	rs2529440	Vagina	ENSG00000106113.18	CRHR2	Corticotropin Releasing Hormone Receptor 2	0.00297954	0.997018
Ferritin	7:30472178:C:T	rs2529440	Muscle_Skeletal	ENSG00000241644.2	INMT	Indolethylamine N-Methyltransferase	0.0117773	0.986859
Ferritin	8:23516941:A:G	rs7009973	Muscle_Skeletal	ENSG00000147454.13	SLC25A37	Solute Carrier Family 25 Member 37	0.145064	0.854006
Ferritin	9:33117967:C:T	rs7865362	Brain_Hypothalamus	ENSG00000260947.1		lncRNA	0.11262	0.787068
Ferritin	9:133264504:G:GAAACTGCC	.	Uterus	ENSG00000175164.13	ABO	ABO Blood Group	0.0334817	0.965843
Ferritin	9:133264504:G:GAAACTGCC	.	Whole_Blood	ENSG00000175164.13	ABO	ABO Blood Group	0.0265477	0.973452
Ferritin	15:45085897:G:GTAAA	rs10685744	Brain_Cerebellar_Hemisphere	ENSG00000138606.19	SHF	Src Homology 2 Domain Containing F	0.170708	0.829265
Ferritin	15:45085897:G:GTAAA	rs10685744	Muscle_Skeletal	ENSG00000140263.13	SORD	Sorbitol Dehydrogenase	0.0273188	0.952326
Ferritin	15:45085897:G:GTAAA	rs10685744	Skin_Not_Sun_Exposed_Suprapubic	ENSG00000140274.13	DUOXA2	Dual Oxidase Maturation Factor 2	0.150908	0.845075
Ferritin	15:78478844:T:C	rs11634990	Whole_Blood	ENSG00000136381.12	IREB2	Iron Responsive Element Binding Protein 2	0.203289	0.796612
Ferritin	16:342318:A:G	rs8047501	Testis	ENSG00000236829.9		lncRNA	0.0812962	0.915665
Ferritin	16:342318:A:G	rs8047501	Artery_Aorta	ENSG00000086504.15	MRPL28	Mitochondrial Ribosomal Protein L28	0.0340049	0.965994
Ferritin	16:4752385:G:T	rs3747602	Adipose_Subcutaneous	ENSG00000103199.13	ZNF500	Zinc Finger Protein 500	0.223877	0.773637
Ferritin	16:4752385:G:T	rs3747602	Artery_Aorta	ENSG00000103199.13	ZNF500	Zinc Finger Protein 500	0.216968	0.780611
Ferritin	16:4752385:G:T	rs3747602	Artery_Coronary	ENSG00000103199.13	ZNF500	Zinc Finger Protein 500	0.120357	0.878148
Ferritin	16:4752385:G:T	rs3747602	Brain_Caudate_basal_ganglia	ENSG00000103199.13	ZNF500	Zinc Finger Protein 500	0.227835	0.76963
Ferritin	16:4752385:G:T	rs3747602	Brain_Cerebellum	ENSG00000103199.13	ZNF500	Zinc Finger Protein 500	0.247011	0.750251
Ferritin	16:4752385:G:T	rs3747602	Brain_Cortex	ENSG00000103199.13	ZNF500	Zinc Finger Protein 500	0.243629	0.753668
Ferritin	16:4752385:G:T	rs3747602	Brain_Hippocampus	ENSG00000103199.13	ZNF500	Zinc Finger Protein 500	0.167451	0.828541
Ferritin	16:4752385:G:T	rs3747602	Brain_Nucleus_accumbens_basal_ganglia	ENSG00000103199.13	ZNF500	Zinc Finger Protein 500	0.243863	0.753318
Ferritin	16:4752385:G:T	rs3747602	Brain_Spinal_cord_cervical_c-1	ENSG00000103199.13	ZNF500	Zinc Finger Protein 500	0.151574	0.844005
Ferritin	16:4752385:G:T	rs3747602	Cells_Cultured_fibroblasts	ENSG00000103199.13	ZNF500	Zinc Finger Protein 500	0.130859	0.867646
Ferritin	16:4752385:G:T	rs3747602	Colon_Sigmoid	ENSG00000103199.13	ZNF500	Zinc Finger Protein 500	0.173298	0.824748
Ferritin	16:4752385:G:T	rs3747602	Esophagus_Mucosa	ENSG00000103199.13	ZNF500	Zinc Finger Protein 500	0.13364	0.864832
Ferritin	16:4752385:G:T	rs3747602	Heart_Atrial_Appendage	ENSG00000103199.13	ZNF500	Zinc Finger Protein 500	0.226387	0.771104
Ferritin	16:4752385:G:T	rs3747602	Heart_Left_Ventricle	ENSG00000103199.13	ZNF500	Zinc Finger Protein 500	0.166914	0.831203
Ferritin	16:4752385:G:T	rs3747602	Lung	ENSG00000103199.13	ZNF500	Zinc Finger Protein 500	0.122564	0.876028
Ferritin	16:4752385:G:T	rs3747602	Muscle_Skeletal	ENSG00000103199.13	ZNF500	Zinc Finger Protein 500	0.175668	0.822359
Ferritin	16:4752385:G:T	rs3747602	Ovary	ENSG00000103199.13	ZNF500	Zinc Finger Protein 500	0.16789	0.830138
Ferritin	16:4752385:G:T	rs3747602	Prostate	ENSG00000103199.13	ZNF500	Zinc Finger Protein 500	0.184617	0.813309
Ferritin	16:4752385:G:T	rs3747602	Skin_Not_Sun_Exposed_Suprapubic	ENSG00000103199.13	ZNF500	Zinc Finger Protein 500	0.223909	0.773606
Ferritin	16:4752385:G:T	rs3747602	Skin_Sun_Exposed_Lower_leg	ENSG00000103199.13	ZNF500	Zinc Finger Protein 500	0.138429	0.859995
Ferritin	16:4752385:G:T	rs3747602	Spleen	ENSG00000103199.13	ZNF500	Zinc Finger Protein 500	0.171838	0.826226
Ferritin	16:4752385:G:T	rs3747602	Stomach	ENSG00000103199.13	ZNF500	Zinc Finger Protein 500	0.239121	0.758224
Ferritin	16:4752385:G:T	rs3747602	Uterus	ENSG00000103199.13	ZNF500	Zinc Finger Protein 500	0.241443	0.755482
Ferritin	17:46775246:A:C	rs62074125	Adipose_Subcutaneous	ENSG00000120071.13	KANSL1	KAT8 Regulatory NSL Complex Subunit 1	0.0521995	0.946565
Ferritin	17:46775246:A:C	rs62074125	Adipose_Visceral_Omentum	ENSG00000120071.13	KANSL1	KAT8 Regulatory NSL Complex Subunit 1	0.0100813	0.988612
Ferritin	17:46775246:A:C	rs62074125	Artery_Aorta	ENSG00000120071.13	KANSL1	KAT8 Regulatory NSL Complex Subunit 1	0.00757151	0.991088
Ferritin	17:46775246:A:C	rs62074125	Artery_Coronary	ENSG00000120071.13	KANSL1	KAT8 Regulatory NSL Complex Subunit 1	0.0167691	0.981191
Ferritin	17:46775246:A:C	rs62074125	Artery_Tibial	ENSG00000120071.13	KANSL1	KAT8 Regulatory NSL Complex Subunit 1	0.0259496	0.972775
Ferritin	17:46775246:A:C	rs62074125	Brain_Cortex	ENSG00000120071.13	KANSL1	KAT8 Regulatory NSL Complex Subunit 1	0.0109641	0.987697
Ferritin	17:46775246:A:C	rs62074125	Brain_Hypothalamus	ENSG00000120071.13	KANSL1	KAT8 Regulatory NSL Complex Subunit 1	0.00740506	0.98823
Ferritin	17:46775246:A:C	rs62074125	Breast_Mammary_Tissue	ENSG00000120071.13	KANSL1	KAT8 Regulatory NSL Complex Subunit 1	0.0207229	0.977986
Ferritin	17:46775246:A:C	rs62074125	Colon_Transverse	ENSG00000120071.13	KANSL1	KAT8 Regulatory NSL Complex Subunit 1	0.0152304	0.982882
Ferritin	17:46775246:A:C	rs62074125	Esophagus_Gastroesophageal_Junction	ENSG00000120071.13	KANSL1	KAT8 Regulatory NSL Complex Subunit 1	0.00851658	0.990057
Ferritin	17:46775246:A:C	rs62074125	Esophagus_Muscularis	ENSG00000120071.13	KANSL1	KAT8 Regulatory NSL Complex Subunit 1	0.0200269	0.978682
Ferritin	17:46775246:A:C	rs62074125	Heart_Atrial_Appendage	ENSG00000120071.13	KANSL1	KAT8 Regulatory NSL Complex Subunit 1	0.00751112	0.99115
Ferritin	17:46775246:A:C	rs62074125	Heart_Left_Ventricle	ENSG00000120071.13	KANSL1	KAT8 Regulatory NSL Complex Subunit 1	0.0119024	0.986403
Ferritin	17:46775246:A:C	rs62074125	Lung	ENSG00000120071.13	KANSL1	KAT8 Regulatory NSL Complex Subunit 1	0.0376835	0.961064
Ferritin	17:46775246:A:C	rs62074125	Nerve_Tibial	ENSG00000120071.13	KANSL1	KAT8 Regulatory NSL Complex Subunit 1	0.0348228	0.963912
Ferritin	17:46775246:A:C	rs62074125	Ovary	ENSG00000120071.13	KANSL1	KAT8 Regulatory NSL Complex Subunit 1	0.0744588	0.902342
Ferritin	17:46775246:A:C	rs62074125	Pancreas	ENSG00000120071.13	KANSL1	KAT8 Regulatory NSL Complex Subunit 1	0.00719897	0.991413
Ferritin	17:46775246:A:C	rs62074125	Prostate	ENSG00000120071.13	KANSL1	KAT8 Regulatory NSL Complex Subunit 1	0.00763219	0.991045
Ferritin	17:46775246:A:C	rs62074125	Spleen	ENSG00000120071.13	KANSL1	KAT8 Regulatory NSL Complex Subunit 1	0.16771	0.818493
Ferritin	17:46775246:A:C	rs62074125	Stomach	ENSG00000120071.13	KANSL1	KAT8 Regulatory NSL Complex Subunit 1	0.00305486	0.9952
Ferritin	17:46775246:A:C	rs62074125	Testis	ENSG00000120071.13	KANSL1	KAT8 Regulatory NSL Complex Subunit 1	0.0087051	0.989872
Ferritin	17:46775246:A:C	rs62074125	Thyroid	ENSG00000120071.13	KANSL1	KAT8 Regulatory NSL Complex Subunit 1	0.0125082	0.98618
Ferritin	17:46775246:A:C	rs62074125	Whole_Blood	ENSG00000120071.13	KANSL1	KAT8 Regulatory NSL Complex Subunit 1	0.0299055	0.968828
Ferritin	17:46775246:A:C	rs62074125	Nerve_Tibial	ENSG00000185829.17	ARL17A	ADP Ribosylation Factor Like GTPase 17A	0.0347536	0.963988
Ferritin	17:46775246:A:C	rs62074125	Whole_Blood	ENSG00000185829.17	ARL17A	ADP Ribosylation Factor Like GTPase 17A	0.0236113	0.975107
Ferritin	17:46775246:A:C	rs62074125	Adipose_Subcutaneous	ENSG00000228696.8	ARL17B	ADP Ribosylation Factor Like GTPase 17B	0.0500984	0.948661
Ferritin	17:46775246:A:C	rs62074125	Artery_Tibial	ENSG00000228696.8	ARL17B	ADP Ribosylation Factor Like GTPase 17B	0.026082	0.972635
Ferritin	17:46775246:A:C	rs62074125	Breast_Mammary_Tissue	ENSG00000228696.8	ARL17B	ADP Ribosylation Factor Like GTPase 17B	0.0186939	0.979431
Ferritin	17:46775246:A:C	rs62074125	Lung	ENSG00000228696.8	ARL17B	ADP Ribosylation Factor Like GTPase 17B	0.0187453	0.979957
Ferritin	17:46775246:A:C	rs62074125	Skin_Sun_Exposed_Lower_leg	ENSG00000228696.8	ARL17B	ADP Ribosylation Factor Like GTPase 17B	0.00902235	0.98968
Ferritin	17:46775246:A:C	rs62074125	Whole_Blood	ENSG00000228696.8	ARL17B	ADP Ribosylation Factor Like GTPase 17B	0.0493207	0.94944
Ferritin	17:46775246:A:C	rs62074125	Nerve_Tibial	ENSG00000186868.15	MAPT	Microtubule Associated Protein Tau	0.00768794	0.990477
Ferritin	17:58358748:C:T	rs34523089	Esophagus_Muscularis	ENSG00000121101.15	TEX14	Testis Expressed 14, Intercellular Bridge Forming Factor	0.18207	0.817879
Ferritin	17:58358748:C:T	rs34523089	Artery_Aorta	ENSG00000213246.6	SUPT4H1	SPT4 Homolog, DSIF Elongation Factor Subunit	0.169564	0.815364
Ferritin	17:58358748:C:T	rs34523089	Whole_Blood	ENSG00000265148.5	TSPOAP1-AS1	TSPOAP1, SUPT4H1 and RNF43 Antisense RNA1	0.0988429	0.900601
Ferritin	17:58358748:C:T	rs34523089	Thyroid	ENSG00000108375.12	RNF43	Ring Finger Protein 43	0.00446494	0.994743
Ferritin	19:48927887:G:T	rs192331981	Brain_Nucleus_accumbens_basal_ganglia	ENSG00000142233.11	NTN5	Netrin 5	0.194807	0.805156
Ferritin	19:48927887:G:T	rs192331981	Esophagus_Muscularis	ENSG00000142233.11	NTN5	Netrin 5	0.088298	0.911483
Ferritin	19:48927887:G:T	rs192331981	Spleen	ENSG00000142233.11	NTN5	Netrin 5	0.194246	0.804857
Ferritin	19:48927887:G:T	rs192331981	Esophagus_Gastroesophageal_Junction	ENSG00000104805.15	NUCB1	Nucleobindin 1	0.0440459	0.955952
Ferritin	19:48927887:G:T	rs192331981	Colon_Transverse	ENSG00000176920.11	FUT2	Fucosyltransferase 2	0.249654	0.750346
Ferritin	19:48927887:G:T	rs192331981	Esophagus_Mucosa	ENSG00000176920.11	FUT2	Fucosyltransferase 2	0.248755	0.751245
Ferritin	19:48927887:G:T	rs192331981	Minor_Salivary_Gland	ENSG00000176920.11	FUT2	Fucosyltransferase 2	0.248788	0.751212
Ferritin	19:48927887:G:T	rs192331981	Pancreas	ENSG00000176920.11	FUT2	Fucosyltransferase 2	0.248754	0.751246
Ferritin	19:48927887:G:T	rs192331981	Skin_Not_Sun_Exposed_Suprapubic	ENSG00000176920.11	FUT2	Fucosyltransferase 2	0.248832	0.751168
Ferritin	19:48927887:G:T	rs192331981	Skin_Sun_Exposed_Lower_leg	ENSG00000176920.11	FUT2	Fucosyltransferase 2	0.248776	0.751224

## Sheet: Supplementary Data 7
Supplementary Data 7: DEPICT: Top 10 tissues prioritized for trait associated loci
Trait	MeSH term	Name	MeSH first level term	MeSH second level term	Nominal P value	False discovery rate < 5%
Iron	A03.620	Liver	Digestive System	Liver	0.000748	FALSE
Iron	A03.556.249.124	Ileum	Digestive System	Gastrointestinal Tract	0.01	FALSE
Iron	A02.835.583.443.800.800	Synovial Fluid	Musculoskeletal System	Skeleton	0.01	FALSE
Iron	A11.436.348	Hepatocytes	Cells	Epithelial Cells	0.01	FALSE
Iron	A09.371.337	Eyelids	Sense Organs	Eye	0.02	FALSE
Iron	A09.371.337.168	Conjunctiva	Sense Organs	Eye	0.02	FALSE
Iron	A02.835.232.043.300.710	Tarsal Bones	Musculoskeletal System	Skeleton	0.02	FALSE
Iron	A02.835.232.043.300	Foot Bones	Musculoskeletal System	Skeleton	0.02	FALSE
Iron	A09.371.060	Anterior Eye Segment	Sense Organs	Eye	0.02	FALSE
Iron	A02.835.232.043	Bones of Lower Extremity	Musculoskeletal System	Skeleton	0.02	FALSE
TSP	A11.436.348	Hepatocytes	Cells	Epithelial Cells	0.000584	FALSE
TSP	A03.620	Liver	Digestive System	Liver	0.00252	FALSE
TSP	A15.145.229.637.555	Leukocytes Mononuclear	Hemic and Immune Systems	Blood	0.00291	FALSE
TSP	A11.063	Antibody Producing Cells	Cells	Antibody-Producing Cells	0.00344	FALSE
TSP	A11.118.637.555.567.562	B Lymphocytes	Cells	Blood Cells	0.00344	FALSE
TSP	A02.835.583.443.800.800	Synovial Fluid	Musculoskeletal System	Skeleton	0.00691	FALSE
TSP	A03.556.124.369	Intestinal Mucosa	Digestive System	Gastrointestinal Tract	0.00691	FALSE
TSP	A11.627.340.360	Granulocyte Precursor Cells	Cells	Myeloid Cells	0.00711	FALSE
TSP	A15.145.693	Plasma	Hemic and Immune Systems	Blood	0.0074	FALSE
TSP	A15.145.229.637.555.567.562.725	Plasma Cells	Hemic and Immune Systems	Blood	0.0076	FALSE
TIBC	A11.436.348	Hepatocytes	Cells	Epithelial Cells	0.000297	FALSE
TIBC	A03.620	Liver	Digestive System	Liver	0.000532	FALSE
TIBC	A15.382.520.604.700	Spleen	Hemic and Immune Systems	Immune System	0.00407	FALSE
TIBC	A05.360.319.114.373	Fallopian Tubes	Urogenital System	Genitalia	0.00838	FALSE
TIBC	A05.360.319.114	Adnexa Uteri	Urogenital System	Genitalia	0.02	FALSE
TIBC	A05.360.319.114.630	Ovary	Urogenital System	Genitalia	0.02	FALSE
TIBC	A03.556.249.124	Ileum	Digestive System	Gastrointestinal Tract	0.02	FALSE
TIBC	A06.407.312	Gonads	Endocrine System	Endocrine Glands	0.02	FALSE
TIBC	A05.360.319	Genitalia Female	Urogenital System	Genitalia	0.02	FALSE
TIBC	A03.556.124.684	Intestine Small	Digestive System	Gastrointestinal Tract	0.02	FALSE
Ferritin	A05.810.890	Urinary Bladder	Urogenital System	Urinary Tract	0.000113	TRUE
Ferritin	A11.436.397	Keratinocytes	Cells	Epithelial Cells	0.001	TRUE
Ferritin	A03.556.875	Upper Gastrointestinal Tract	Digestive System	Gastrointestinal Tract	0.00131	TRUE
Ferritin	A15.378.316.580	Monocytes	Hemic and Immune Systems	Hematopoietic System	0.00153	TRUE
Ferritin	A11.627.624.249	Monocyte Macrophage Precursor Cells	Cells	Myeloid Cells	0.00188	TRUE
Ferritin	A03.556.875.875	Stomach	Digestive System	Gastrointestinal Tract	0.00266	TRUE
Ferritin	A15.382.812.260	Dendritic Cells	Hemic and Immune Systems	Immune System	0.0055	FALSE
Ferritin	A11.066	Antigen Presenting Cells	Cells	Antigen-Presenting Cells	0.0055	FALSE
Ferritin	A11.436	Epithelial Cells	Cells	Epithelial Cells	0.007	FALSE
Ferritin	A03.556.124.526.767	Rectum	Digestive System	Gastrointestinal Tract	0.00704	FALSE

## Sheet: Supplementary Data 8
Supplementary Data 8: DEPICT: Genes prioritized at FDR<0.05
Trait	Locus	Nr of genes in locus	Chromosome and position	Ensembl Gene ID	HGNC Gene symbol	Nominal P value	Gene closest to lead SNP	False discovery rate < 0.05
Iron	7:99694425;rs11773620;rs140897498;rs147680584;rs183181389;rs2075672;rs35061193;rs35722278;rs41295942;rs4134898	42	chr7:99425636-100464631	ENSG00000106327	TFR2	8.55e-10	TRUE	TRUE
Iron	rs10421599	4	chr19:35715703-35776043	ENSG00000105697	HAMP	4.19e-09	TRUE	TRUE
Iron	7:99694425;rs11773620;rs140897498;rs147680584;rs183181389;rs2075672;rs35061193;rs35722278;rs41295942;rs4134898	42	chr7:99425636-100464631	ENSG00000021461	CYP3A43	7.05e-09	FALSE	TRUE
Iron	rs77542162	2	chr17:67074847-67323323	ENSG00000154262	ABCA6	1.39e-08	FALSE	TRUE
Iron	rs28929474	1	chr14:94843084-94857030	ENSG00000197249	SERPINA1	3.64e-08	TRUE	TRUE
Iron	rs2687138	16	chr7:98923521-99332819	ENSG00000106258	CYP3A5	1.98e-07	FALSE	TRUE
Iron	rs2900478	2	chr12:21284136-21572528	ENSG00000134538	SLCO1B1	3.05e-07	TRUE	TRUE
Iron	rs116854298;rs11703148;rs2093380;rs6000495;rs7289244	1	chr22:37309670-37336491	ENSG00000100368	CSF2RB	4.89e-07	TRUE	TRUE
Iron	rs7580634	1	chr2:113864791-113891593	ENSG00000136689	IL1RN	8.04e-07	TRUE	TRUE
Iron	rs269862	3	chr15:45384848-45422136	ENSG00000140274	DUOXA2	1.48e-06	TRUE	TRUE
Iron	rs2687138	16	chr7:98923521-99332819	ENSG00000160870	CYP3A7	2.16e-06	TRUE	TRUE
Iron	rs4655764	1	chr1:65886248-66107242	ENSG00000116678	LEPR	2.5e-06	FALSE	TRUE
Iron	rs35851878;rs5756380	2	chr22:37243415-37274057	ENSG00000100365	NCF4	3.4e-06	FALSE	TRUE
Iron	rs269862	3	chr15:45384848-45422136	ENSG00000140279	DUOX2	4.73e-06	FALSE	TRUE
Iron	rs112399511;rs116956945;rs117329814;rs117442245;rs117718169;rs13056055;rs130626;rs138159140;rs140388331;rs143866791;rs144753637;rs184541349;rs2281089;rs228913;rs3218292;rs3218312;rs34374682;rs56011191;rs56271867;rs5756524;rs6000536;rs62230766;rs67024414;rs73160046;rs73160067;rs736852;rs763668;rs78029853;rs79841658;rs877166;rs9610638	9	chr22:37387163-37640488	ENSG00000187045	TMPRSS6	9.25e-06	TRUE	TRUE
Iron	rs1074849;rs116888188;rs62429819;rs9399136	3	chr6:135238528-135540311	ENSG00000118514	ALDH8A1	1.4e-05	FALSE	TRUE
Iron	7:99694425;rs11773620;rs140897498;rs147680584;rs183181389;rs2075672;rs35061193;rs35722278;rs41295942;rs4134898	42	chr7:99425636-100464631	ENSG00000160862	AZGP1	1.59e-05	TRUE	TRUE
Iron	rs61804206	3	chr1:161551101-161648444	ENSG00000072694	FCGR2B	1.68e-05	FALSE	TRUE
Iron	rs12404936;rs2228145	1	chr1:154377669-154441926	ENSG00000160712	IL6R	1.97e-05	FALSE	TRUE
Iron	rs112399511;rs116956945;rs117329814;rs117442245;rs117718169;rs13056055;rs130626;rs138159140;rs140388331;rs143866791;rs144753637;rs184541349;rs2281089;rs228913;rs3218292;rs3218312;rs34374682;rs56011191;rs56271867;rs5756524;rs6000536;rs62230766;rs67024414;rs73160046;rs73160067;rs736852;rs763668;rs78029853;rs79841658;rs877166;rs9610638	9	chr22:37387163-37640488	ENSG00000128340	RAC2	7.24e-05	FALSE	TRUE
Iron	rs61804206	3	chr1:161551101-161648444	ENSG00000162747	FCGR3B	0.000118	FALSE	TRUE
Iron	7:99694425;rs11773620;rs140897498;rs147680584;rs183181389;rs2075672;rs35061193;rs35722278;rs41295942;rs4134898	42	chr7:99425636-100464631	ENSG00000235713	-	0.000156	FALSE	TRUE
Iron	rs10421599	4	chr19:35715703-35776043	ENSG00000105699	LSR	0.000192	FALSE	TRUE
Iron	7:99694425;rs11773620;rs140897498;rs147680584;rs183181389;rs2075672;rs35061193;rs35722278;rs41295942;rs4134898	42	chr7:99425636-100464631	ENSG00000106333	PCOLCE	0.000354	TRUE	TRUE
Iron	rs141128792;rs2076112	3	chr22:38480896-38612518	ENSG00000185022	MAFF	0.000414	FALSE	TRUE
Iron	rs112399511;rs116956945;rs117329814;rs117442245;rs117718169;rs13056055;rs130626;rs138159140;rs140388331;rs143866791;rs144753637;rs184541349;rs2281089;rs228913;rs3218292;rs3218312;rs34374682;rs56011191;rs56271867;rs5756524;rs6000536;rs62230766;rs67024414;rs73160046;rs73160067;rs736852;rs763668;rs78029853;rs79841658;rs877166;rs9610638	9	chr22:37387163-37640488	ENSG00000128309	MPST	0.000647	FALSE	TRUE
Iron	rs12718598	1	chr7:50343720-50472799	ENSG00000185811	IKZF1	0.000723	TRUE	TRUE
Iron	rs112399511;rs116956945;rs117329814;rs117442245;rs117718169;rs13056055;rs130626;rs138159140;rs140388331;rs143866791;rs144753637;rs184541349;rs2281089;rs228913;rs3218292;rs3218312;rs34374682;rs56011191;rs56271867;rs5756524;rs6000536;rs62230766;rs67024414;rs73160046;rs73160067;rs736852;rs763668;rs78029853;rs79841658;rs877166;rs9610638	9	chr22:37387163-37640488	ENSG00000128311	TST	0.000947	TRUE	TRUE
Iron	7:99694425;rs11773620;rs140897498;rs147680584;rs183181389;rs2075672;rs35061193;rs35722278;rs41295942;rs4134898	42	chr7:99425636-100464631	ENSG00000085514	PILRA	0.00126	FALSE	TRUE
Iron	rs2687138	16	chr7:98923521-99332819	ENSG00000130429	ARPC1B	0.00128	FALSE	TRUE
Iron	rs200583793;rs8177235;rs8177245;rs9824452	3	chr3:133464800-133614680	ENSG00000091513	TF	0.00144	TRUE	TRUE
Iron	rs10740134	3	chr10:64893050-65384883	ENSG00000148572	NRBF2	0.00221	FALSE	TRUE
Iron	rs112399511;rs116956945;rs117329814;rs117442245;rs117718169;rs13056055;rs130626;rs138159140;rs140388331;rs143866791;rs144753637;rs184541349;rs2281089;rs228913;rs3218292;rs3218312;rs34374682;rs56011191;rs56271867;rs5756524;rs6000536;rs62230766;rs67024414;rs73160046;rs73160067;rs736852;rs763668;rs78029853;rs79841658;rs877166;rs9610638	9	chr22:37387163-37640488	ENSG00000100385	IL2RB	0.003	TRUE	TRUE
Iron	rs1800961	1	chr20:42984340-43060030	ENSG00000101076	HNF4A	0.00345	FALSE	TRUE
Iron	7:99694425;rs11773620;rs140897498;rs147680584;rs183181389;rs2075672;rs35061193;rs35722278;rs41295942;rs4134898	42	chr7:99425636-100464631	ENSG00000146839	ZAN	0.00397	FALSE	TRUE
Iron	7:99694425;rs11773620;rs140897498;rs147680584;rs183181389;rs2075672;rs35061193;rs35722278;rs41295942;rs4134898	42	chr7:99425636-100464631	ENSG00000130427	EPO	0.00455	FALSE	TRUE
Iron	7:99694425;rs11773620;rs140897498;rs147680584;rs183181389;rs2075672;rs35061193;rs35722278;rs41295942;rs4134898	42	chr7:99425636-100464631	ENSG00000214313	AZGP1P1	0.00463	FALSE	TRUE
Iron	rs269862	3	chr15:45384848-45422136	ENSG00000140254	DUOXA1	0.00713	FALSE	TRUE
Iron	rs12633819	2	chr3:66119285-66551687	ENSG00000144749	LRIG1	0.00858	TRUE	TRUE
Iron	rs10421599	4	chr19:35715703-35776043	ENSG00000105698	USF2	0.00985	FALSE	TRUE
Iron	rs12975762	1	chr19:35940617-35942667	ENSG00000126262	FFAR2	0.01	TRUE	TRUE
Iron	rs77542162	2	chr17:67074847-67323323	ENSG00000154265	ABCA5	0.01	FALSE	TRUE
TIBC	rs6025	8	chr1:169074935-169555826	ENSG00000198734	F5	6.23e-06	TRUE	TRUE
TIBC	rs34682685	5	chr16:72042643-72210777	ENSG00000257017	HP	0.00017	TRUE	TRUE
TIBC	rs142848226;rs4775744;rs1720689;rs2257231;rs56131648	2	chr15:45248900-45406542	ENSG00000140279	DUOX2	0.000171	FALSE	TRUE
TIBC	rs17580;rs28929474	10	chr14:94463616-94857030	ENSG00000197249	SERPINA1	0.000242	TRUE	TRUE
TIBC	rs12693541;rs13008704;rs60203405	1	chr2:190425305-190448484	ENSG00000138449	SLC40A1	0.000285	TRUE	TRUE
TIBC	rs11915082;rs2166804	1	chr3:195754054-195809060	ENSG00000072274	TFRC	0.000369	TRUE	TRUE
TIBC	rs17580;rs28929474	10	chr14:94463616-94857030	ENSG00000170099	SERPINA6	0.000402	FALSE	TRUE
TIBC	rs17580;rs28929474	10	chr14:94463616-94857030	ENSG00000140093	SERPINA10	0.000536	FALSE	TRUE
TIBC	rs2287322	3	chr17:1614805-1658560	ENSG00000186594	MIR22HG	0.000607	FALSE	TRUE
TIBC	rs780093	9	chr2:27505260-27746554	ENSG00000084734	GCKR	0.000939	TRUE	TRUE
TIBC	rs2287322	3	chr17:1614805-1658560	ENSG00000167711	SERPINF2	0.00109	TRUE	TRUE
TIBC	rs1292072	5	chr17:57784863-58042122	ENSG00000199004	MIR21	0.00112	TRUE	TRUE
TIBC	rs202142381	2	chr6:24424793-24537435	ENSG00000112294	ALDH5A1	0.00117	TRUE	TRUE
TIBC	rs116802140;rs13071533;rs138807091;rs189961709	8	chr3:135684515-136729927	ENSG00000114054	PCCB	0.00158	TRUE	TRUE
TIBC	rs137891701;rs422670	3	chr1:161551101-161648444	ENSG00000162747	FCGR3B	0.00225	FALSE	TRUE
TSP	rs1734911;rs183181389;rs11773620;rs140897498;rs193110643;rs2075672;rs2075673;rs35061193;rs41295942;rs62485013	42	chr7:99425636-100464631	ENSG00000106327	TFR2	1.03e-07	TRUE	TRUE
TSP	rs6025	8	chr1:169074935-169555826	ENSG00000198734	F5	2.41e-06	TRUE	TRUE
TSP	rs144972973;rs190543502	25	chr15:43036550-44955876	ENSG00000166947	EPB42	1.65e-05	FALSE	TRUE
TSP	rs1734911;rs183181389;rs11773620;rs140897498;rs193110643;rs2075672;rs2075673;rs35061193;rs41295942;rs62485013	42	chr7:99425636-100464631	ENSG00000235713	-	1.67e-05	FALSE	TRUE
TSP	rs4133213	1	chr1:154377669-154441926	ENSG00000160712	IL6R	3.71e-05	FALSE	TRUE
TSP	rs116854298;rs2093380;rs6000495	1	chr22:37309670-37336491	ENSG00000100368	CSF2RB	3.77e-05	TRUE	TRUE
TSP	rs77542162	2	chr17:67074847-67323323	ENSG00000154262	ABCA6	9.24e-05	FALSE	TRUE
TSP	rs35851878	2	chr22:37243415-37274057	ENSG00000100365	NCF4	0.000124	FALSE	TRUE
TSP	rs41300395	1	chr3:195754054-195809060	ENSG00000072274	TFRC	0.000144	TRUE	TRUE
TSP	rs10421599	4	chr19:35715703-35776043	ENSG00000105697	HAMP	0.000145	TRUE	TRUE
TSP	rs11089824;rs113509075;rs116956945;rs117329814;rs117442245;rs11913810;rs117718169;rs13056055;rs138159140;rs140388331;rs142735314;rs144753637;rs17749540;rs184541349;rs228913;rs228952;rs3218312;rs34374682;rs56271867;rs5756524;rs6000536;rs67024414;rs73160067;rs78029853;rs79841658;rs80210934;rs877166;rs9607412;rs9610638	9	chr22:37387163-37640488	ENSG00000128340	RAC2	0.000182	FALSE	TRUE
TSP	rs1734911;rs183181389;rs11773620;rs140897498;rs193110643;rs2075672;rs2075673;rs35061193;rs41295942;rs62485013	42	chr7:99425636-100464631	ENSG00000021461	CYP3A43	0.000229	FALSE	TRUE
TSP	rs11089824;rs113509075;rs116956945;rs117329814;rs117442245;rs11913810;rs117718169;rs13056055;rs138159140;rs140388331;rs142735314;rs144753637;rs17749540;rs184541349;rs228913;rs228952;rs3218312;rs34374682;rs56271867;rs5756524;rs6000536;rs67024414;rs73160067;rs78029853;rs79841658;rs80210934;rs877166;rs9607412;rs9610638	9	chr22:37387163-37640488	ENSG00000128309	MPST	0.000243	FALSE	TRUE
TSP	rs2900478	2	chr12:21284136-21572528	ENSG00000134538	SLCO1B1	0.000249	TRUE	TRUE
TSP	rs10740134	3	chr10:64893050-65384883	ENSG00000148572	NRBF2	0.000308	FALSE	TRUE
TSP	rs142848226;rs4775744;rs1720689;rs2257231;rs56131648	2	chr15:45248900-45406542	ENSG00000140279	DUOX2	0.000768	FALSE	TRUE
TSP	rs11089824;rs113509075;rs116956945;rs117329814;rs117442245;rs11913810;rs117718169;rs13056055;rs138159140;rs140388331;rs142735314;rs144753637;rs17749540;rs184541349;rs228913;rs228952;rs3218312;rs34374682;rs56271867;rs5756524;rs6000536;rs67024414;rs73160067;rs78029853;rs79841658;rs80210934;rs877166;rs9607412;rs9610638	9	chr22:37387163-37640488	ENSG00000187045	TMPRSS6	0.00097	TRUE	TRUE
TSP	rs11089824;rs113509075;rs116956945;rs117329814;rs117442245;rs11913810;rs117718169;rs13056055;rs138159140;rs140388331;rs142735314;rs144753637;rs17749540;rs184541349;rs228913;rs228952;rs3218312;rs34374682;rs56271867;rs5756524;rs6000536;rs67024414;rs73160067;rs78029853;rs79841658;rs80210934;rs877166;rs9607412;rs9610638	9	chr22:37387163-37640488	ENSG00000100385	IL2RB	0.00101	TRUE	TRUE
TSP	rs12718598	1	chr7:50343720-50472799	ENSG00000185811	IKZF1	0.00138	TRUE	TRUE
TSP	rs1074849;rs116888188;rs61593090;rs9399136	3	chr6:135238528-135540311	ENSG00000118513	MYB	0.00149	TRUE	TRUE
TSP	rs1042303;rs202142381;rs72830895;rs77600992	5	chr6:24171984-24537435	ENSG00000112294	ALDH5A1	0.00156	TRUE	TRUE
TSP	rs1734911;rs183181389;rs11773620;rs140897498;rs193110643;rs2075672;rs2075673;rs35061193;rs41295942;rs62485013	42	chr7:99425636-100464631	ENSG00000085514	PILRA	0.00186	FALSE	TRUE
TSP	rs181635026	3	chr7:98836417-98992424	ENSG00000130429	ARPC1B	0.00288	FALSE	TRUE
TSP	rs36152188	1	chr19:35940617-35942667	ENSG00000126262	FFAR2	0.00462	TRUE	TRUE
TSP	rs1074849;rs116888188;rs61593090;rs9399136	3	chr6:135238528-135540311	ENSG00000118514	ALDH8A1	0.0055	FALSE	TRUE
TSP	rs1734911;rs183181389;rs11773620;rs140897498;rs193110643;rs2075672;rs2075673;rs35061193;rs41295942;rs62485013	42	chr7:99425636-100464631	ENSG00000160862	AZGP1	0.00596	TRUE	TRUE
TSP	rs11089824;rs113509075;rs116956945;rs117329814;rs117442245;rs11913810;rs117718169;rs13056055;rs138159140;rs140388331;rs142735314;rs144753637;rs17749540;rs184541349;rs228913;rs228952;rs3218312;rs34374682;rs56271867;rs5756524;rs6000536;rs67024414;rs73160067;rs78029853;rs79841658;rs80210934;rs877166;rs9607412;rs9610638	9	chr22:37387163-37640488	ENSG00000128311	TST	0.00809	TRUE	TRUE
Ferritin	rs142350264;rs34930159;rs72288687	67	chr3:48601506-51697610	ENSG00000185909	KLHDC8B	1.12e-06	FALSE	TRUE
Ferritin	rs142350264;rs34930159;rs72288687	67	chr3:48601506-51697610	ENSG00000114737	CISH	3.77e-06	TRUE	TRUE
Ferritin	rs36184164	1	chr6:43737921-43754224	ENSG00000112715	VEGFA	4.88e-06	TRUE	TRUE
Ferritin	rs7865362	1	chr9:33104080-33167354	ENSG00000086062	B4GALT1	1.18e-05	FALSE	TRUE
Ferritin	rs1567668;rs7009973	1	chr8:23386318-23432976	ENSG00000147454	SLC25A37	2e-05	TRUE	TRUE
Ferritin	rs7102016	3	chr11:9800214-10529126	ENSG00000133805	AMPD3	3.23e-05	FALSE	TRUE
Ferritin	rs2992650;rs3738182	1	chr1:221051699-221059124	ENSG00000136630	HLX	0.000195	TRUE	TRUE
Ferritin	rs11613085;rs161044	7	chr12:51236703-51566926	ENSG00000110911	SLC11A2	0.000201	TRUE	TRUE
Ferritin	rs6088374	12	chr20:30053309-30458550	ENSG00000171552	BCL2L1	0.000292	FALSE	TRUE
Ferritin	rs1260326	9	chr2:27505260-27746554	ENSG00000084734	GCKR	0.000386	TRUE	TRUE
Ferritin	rs187106235;rs2462034;rs10685744;rs112590064;rs12591566;rs141856935;rs142848226;rs143341520;rs149675069;rs3986116;rs56131648;rs7167120;rs7168701;rs74717076;rs753414;rs76275337	4	chr15:45248900-45493373	ENSG00000140279	DUOX2	0.000388	FALSE	TRUE
Ferritin	rs10268380;rs24003;rs2529440	6	chr7:30464143-30797218	ENSG00000106100	NOD1	0.000496	TRUE	TRUE
Ferritin	rs6088374	12	chr20:30053309-30458550	ENSG00000101306	MYLK2	0.0005	FALSE	TRUE
Ferritin	rs1123109;rs1439816;rs59542961;rs60203405;rs735831;rs7596205	1	chr2:190425305-190448484	ENSG00000138449	SLC40A1	0.000712	TRUE	TRUE
Ferritin	rs142350264;rs34930159;rs72288687	67	chr3:48601506-51697610	ENSG00000114738	MAPKAPK3	0.000786	FALSE	TRUE
Ferritin	rs142350264;rs34930159;rs72288687	67	chr3:48601506-51697610	ENSG00000068001	HYAL2	0.000929	FALSE	TRUE
Ferritin	rs56206139	1	chr20:39314488-39317880	ENSG00000204103	MAFB	0.00145	TRUE	TRUE
Ferritin	rs7102016	3	chr11:9800214-10529126	ENSG00000148926	ADM	0.00153	FALSE	TRUE
Ferritin	rs35107257	8	chr5:68485375-69006341	ENSG00000152939	MARVELD2	0.00175	FALSE	TRUE
Ferritin	rs28362844	6	chr19:49141328-49250166	ENSG00000105538	RASIP1	0.00177	FALSE	TRUE
Ferritin	rs12807014	13	chr11:47376411-47870107	ENSG00000066336	SPI1	0.00181	FALSE	TRUE
Ferritin	rs4789111	1	chr17:72912176-72919351	ENSG00000182040	USH1G	0.00184	TRUE	TRUE
Ferritin	rs11613085;rs161044	7	chr12:51236703-51566926	ENSG00000185432	METTL7A	0.00188	FALSE	TRUE
Ferritin	rs6088374	12	chr20:30053309-30458550	ENSG00000179772	FOXS1	0.00262	FALSE	TRUE
Ferritin	rs4841429	2	chr8:10463859-10697357	ENSG00000171056	SOX7	0.00315	FALSE	TRUE
Ferritin	rs704017	2	chr10:80703085-81076285	ENSG00000108175	ZMIZ1	0.00333	TRUE	TRUE
Ferritin	rs2076085;rs733655;rs9619658	2	chr22:37447779-37505603	ENSG00000187045	TMPRSS6	0.00362	TRUE	TRUE
Ferritin	rs111720587;rs11658974;rs117356097;rs118120854;rs147374945;rs2257205;rs34348776;rs34523089;rs35258348;rs62082141;rs6503858;rs71372835;rs75751534;rs12452208;rs151107127;rs62083338;rs74756834;rs77336819	17	chr17:56378598-57479095	ENSG00000108375	RNF43	0.00367	TRUE	TRUE
Ferritin	rs4656683;rs6025	8	chr1:169074935-169555826	ENSG00000198734	F5	0.00396	TRUE	TRUE
Ferritin	rs6088374	12	chr20:30053309-30458550	ENSG00000101294	HM13	0.00407	FALSE	TRUE

## Sheet: Supplementary Data 9
Supplementary Data 9: DEPICT: Top 10 gene sets prioritized per trait
Trait	Original gene set ID	Original gene set description	Nominal P value	False discovery rate < 5%
Iron	MP:0010025	decreased total body fat amount	2.12e-08	TRUE
Iron	MP:0000920	abnormal myelination	5.02e-07	TRUE
Iron	ENSG00000163737	PF4 protein-protein interaction subnetwork	6.23e-07	TRUE
Iron	GO:0006953	acute-phase response	1.73e-06	TRUE
Iron	ENSG00000204319	ENSG00000204319 protein-protein interaction subnetwork	1.84e-06	TRUE
Iron	ENSG00000057593	F7 protein-protein interaction subnetwork	2.5e-06	TRUE
Iron	GO:0016810	hydrolase activity, acting on carbon-nitrogen (but not peptide) bonds	2.64e-06	TRUE
Iron	MP:0005318	decreased triglyceride level	3.57e-06	TRUE
Iron	MP:0000662	abnormal branching of the mammary ductal tree	4.12e-06	TRUE
Iron	MP:0005319	abnormal enzyme/ coenzyme level	5.28e-06	TRUE
TSP	MP:0005319	abnormal enzyme/ coenzyme level	1.26e-06	TRUE
TSP	GO:0034637	cellular carbohydrate biosynthetic process	4.68e-06	TRUE
TSP	MP:0000609	abnormal liver physiology	1.39e-05	TRUE
TSP	ENSG00000189162	ENSG00000189162 protein-protein interaction subnetwork	2.35e-05	TRUE
TSP	MP:0000662	abnormal branching of the mammary ductal tree	3.45e-05	TRUE
TSP	MP:0005179	decreased circulating cholesterol level	3.82e-05	TRUE
TSP	MP:0000221	decreased leukocyte cell number	3.94e-05	TRUE
TSP	GO:0019216	regulation of lipid metabolic process	6.11e-05	FALSE
TSP	GO:0008610	lipid biosynthetic process	6.22e-05	FALSE
TSP	GO:0043498	cell surface binding	6.25e-05	FALSE
Ferritin	MP:0006355	abnormal sixth branchial arch artery morphology	2.3e-06	TRUE
Ferritin	MP:0005562	decreased mean corpuscular hemoglobin	1.77e-05	FALSE
Ferritin	MP:0000208	decreased hematocrit	1.77e-05	FALSE
Ferritin	GO:0034101	erythrocyte homeostasis	2.22e-05	FALSE
Ferritin	GO:0030218	erythrocyte differentiation	2.62e-05	FALSE
Ferritin	ENSG00000131759	RARA protein-protein interaction subnetwork	3.44e-05	FALSE
Ferritin	GO:0048872	homeostasis of number of cells	4.59e-05	FALSE
Ferritin	GO:0071495	cellular response to endogenous stimulus	5.25e-05	FALSE
Ferritin	MP:0002874	decreased hemoglobin content	7.38e-05	FALSE
Ferritin	GO:0046915	transition metal ion transmembrane transporter activity	0.000109	FALSE
TIBC	GO:0019210	kinase inhibitor activity	2.58e-06	FALSE
TIBC	MP:0004151	decreased circulating iron level	5.63e-06	FALSE
TIBC	GO:0004860	protein kinase inhibitor activity	6.88e-06	FALSE
TIBC	MP:0001711	abnormal placenta morphology	8.42e-06	FALSE
TIBC	MP:0003333	liver fibrosis	8.66e-06	FALSE
TIBC	MP:0000208	decreased hematocrit	8.8e-06	FALSE
TIBC	MP:0001860	liver inflammation	1.13e-05	FALSE
TIBC	MP:0008808	decreased spleen iron level	1.36e-05	FALSE
TIBC	MP:0002941	increased circulating alanine transaminase level	1.39e-05	FALSE
TIBC	GO:0001892	embryonic placenta development	1.74e-05	FALSE

[truncated: 14 more sheets: Supplementary Data 10, Supplementary Data 11, Supplementary Data 12, Supplementary Data 13, Supplementary Data 14, Supplementary Data 15, Supplementary Data 16, Supplementary Data 17, Supplementary Data 18, Supplementary Data 19, Supplementary Data 20, Supplementary Data 21, Supplementary Data 22, Supplementary Data 23]
